# Supplementary material for: GC-MS with Headspace Extraction for Non-Invasive Diagnostics of IBD Dynamics in a Model of DSS-Induced Colitis in Rats
Source: Int J Mol Sci. 2024 Mar 14;25(6):3295. doi: 10.3390/ijms25063295 (PMC10970250; doi:10.3390/ijms25063295)
Supplement: Supplementary file 1 [file ijms-25-03295-s001.zip]

Archive with 3 entries (2 files):
- Supplementary files/
- Supplementary files/Table S1 Histology.xlsx
- Supplementary files/Table S2 Metabolome data.xlsx
