# Supplementary material for: GC-MS with Headspace Extraction for Non-Invasive Diagnostics of IBD Dynamics in a Model of DSS-Induced Colitis in Rats
Source: Int J Mol Sci. 2024 Mar 14;25(6):3295. doi: 10.3390/ijms25063295 (PMC10970250; doi:10.3390/ijms25063295)
Supplement: Supplementary file 1 [file ijms-25-03295-s001.zip › Supplementary files/Table S1 Histology.xlsx]

## Sheet: Histology Scores
Scoring Criteria for Histological lesions in the Colon
Content	Score
	0	1	2	3	4
Goblet cells	No loss	Mild loss	Moderate loss	Sever
				loss
Mucosal thickness	No change	Mild thickening	Moderate	Sever
			thickening	thickening
Inflammatory cells	No infiltration	Mild increase	Moderate increase	Sever increase
Submucosal inflammatory cell infiltration	No infiltration	-	Mild increase	Moderate increase	Sever increase
Destruction of architecture	No damage	-	-	Mild destruction	Moderate destruction
Crypt abscesses	0	1-3	4-6	7-9	>10
Histology Criterion Scores for Each Individual Specimen.
Content	Goblet cells	Mucosal thickness	Inflammatory cells	Submucosal inflammatory cell infiltration	Destruction of architecture	Crypt abscesses	∑
1 K7	0	0	0	0	0	0	0
2 K7	0	0	0	0	0	0	0
1 K14	0	0	0	0	0	0	0
2 K14	0	0	0	0	0	0	0
3 K14	0	0	0	0	0	0	0
4 K14	0	0	0	0	0	0	0
5 K14	0	0	1	0	0	0	1
6 K14	0	0	0	0	0	0	0
7 K14	0	0	0	0	0	0	0
8 K14	0	0	0	0	0	0	0
1 DSS7	3	3	3	4	4	1	18
2 DSS7	3	3	2	2	4	0	14
3 DSS7	2	2	3	3	3	0	13
4 DSS7	3	3	3	4	4	0	17
5 DSS7	2	2	2	2	3	0	11
1 DSS14	1	2	1	2	3	0	9
2 DSS14	-	-	-	-	-	-	-
3 DSS14	3	3	2	1	3	0	12
4 DSS14	2	2	1	2	3	0	10
5 DSS14	1	1	1	2	2	0	7
