# Supplementary material for: GC-MS with Headspace Extraction for Non-Invasive Diagnostics of IBD Dynamics in a Model of DSS-Induced Colitis in Rats
Source: Int J Mol Sci. 2024 Mar 14;25(6):3295. doi: 10.3390/ijms25063295 (PMC10970250; doi:10.3390/ijms25063295)
Supplement: Supplementary file 1 [file ijms-25-03295-s001.zip › Supplementary files/Table S2 Metabolome data.xlsx]

## Sheet: Metabolome data
File ID	Sample	N rat	Compounds	Model	Amount
C:\GCMSSOLUTION\DATA\SCFATTYACID\13122022_01.FIN	1dss7-0	1	>Dimethyl trisulfide	126 m/z	0.0651%
C:\GCMSSOLUTION\DATA\SCFATTYACID\13122022_01.FIN	1dss7-0	1	Pentadecane	TIC	0.0143%
C:\GCMSSOLUTION\DATA\SCFATTYACID\13122022_01.FIN	1dss7-0	1	Furfural	95 m/z	0.0126%
C:\GCMSSOLUTION\DATA\SCFATTYACID\13122022_01.FIN	1dss7-0	1	Acetic acid	60 m/z	4.94%
C:\GCMSSOLUTION\DATA\SCFATTYACID\13122022_01.FIN	1dss7-0	1	>Acetic acid	60 m/z	4.94%
C:\GCMSSOLUTION\DATA\SCFATTYACID\13122022_01.FIN	1dss7-0	1	Benzaldehyde	105 m/z	0.136%
C:\GCMSSOLUTION\DATA\SCFATTYACID\13122022_01.FIN	1dss7-0	1	>Benzaldehyde	105 m/z	0.136%
C:\GCMSSOLUTION\DATA\SCFATTYACID\13122022_01.FIN	1dss7-0	1	Propanoic acid	73 m/z	2.95%
C:\GCMSSOLUTION\DATA\SCFATTYACID\13122022_01.FIN	1dss7-0	1	>Propanoic acid	73 m/z	2.95%
C:\GCMSSOLUTION\DATA\SCFATTYACID\13122022_01.FIN	1dss7-0	1	Propanoic acid, 2-methyl-	57 m/z	1.40%
C:\GCMSSOLUTION\DATA\SCFATTYACID\13122022_01.FIN	1dss7-0	1	>Propanoic acid, 2-methyl-	57 m/z	1.40%
C:\GCMSSOLUTION\DATA\SCFATTYACID\13122022_01.FIN	1dss7-0	1	Butanoic acid	60 m/z	6.11%
C:\GCMSSOLUTION\DATA\SCFATTYACID\13122022_01.FIN	1dss7-0	1	>Butanoic acid	60 m/z	6.11%
C:\GCMSSOLUTION\DATA\SCFATTYACID\13122022_01.FIN	1dss7-0	1	>Butanoic acid, 3-methyl-	60 m/z	1.68%
C:\GCMSSOLUTION\DATA\SCFATTYACID\13122022_01.FIN	1dss7-0	1	>Butanoic acid, 2-methyl-	74 m/z	1.37%
C:\GCMSSOLUTION\DATA\SCFATTYACID\13122022_01.FIN	1dss7-0	1	?? Borneol	95 m/z (61)	0.00604%
C:\GCMSSOLUTION\DATA\SCFATTYACID\13122022_01.FIN	1dss7-0	1	Pentanoic acid	60 m/z	2.18%
C:\GCMSSOLUTION\DATA\SCFATTYACID\13122022_01.FIN	1dss7-0	1	>Pentanoic acid	60 m/z	2.18%
C:\GCMSSOLUTION\DATA\SCFATTYACID\13122022_01.FIN	1dss7-0	1	? Hexadecane	71 m/z (128)	0.0266%
C:\GCMSSOLUTION\DATA\SCFATTYACID\13122022_01.FIN	1dss7-0	1	Hexanoic acid	60 m/z	1.93%
C:\GCMSSOLUTION\DATA\SCFATTYACID\13122022_01.FIN	1dss7-0	1	>Hexanoic acid	60 m/z	1.93%
C:\GCMSSOLUTION\DATA\SCFATTYACID\13122022_01.FIN	1dss7-0	1	? Butylated Hydroxytoluene	205 m/z	0.00950%
C:\GCMSSOLUTION\DATA\SCFATTYACID\13122022_01.FIN	1dss7-0	1	>Tetradecanal	82 m/z (60)	0.0425%
C:\GCMSSOLUTION\DATA\SCFATTYACID\13122022_01.FIN	1dss7-0	1	Heptanoic acid	60 m/z	0.279%
C:\GCMSSOLUTION\DATA\SCFATTYACID\13122022_01.FIN	1dss7-0	1	>Heptanoic acid	60 m/z	0.279%
C:\GCMSSOLUTION\DATA\SCFATTYACID\13122022_01.FIN	1dss7-0	1	>Pentadecanal-	57 m/z (129)	0.0681%
C:\GCMSSOLUTION\DATA\SCFATTYACID\13122022_01.FIN	1dss7-0	1	Phenol	94 m/z	0.0461%
C:\GCMSSOLUTION\DATA\SCFATTYACID\13122022_01.FIN	1dss7-0	1	>Phenol	94 m/z	0.0461%
C:\GCMSSOLUTION\DATA\SCFATTYACID\13122022_01.FIN	1dss7-0	1	? Octanoic Acid	60 m/z	0.0220%
C:\GCMSSOLUTION\DATA\SCFATTYACID\13122022_01.FIN	1dss7-0	1	Phenol, 4-methyl-	107 m/z	0.311%
C:\GCMSSOLUTION\DATA\SCFATTYACID\13122022_01.FIN	1dss7-0	1	>p-Cresol	107 m/z	0.311%
C:\GCMSSOLUTION\DATA\SCFATTYACID\13122022_01.FIN	1dss7-0	1	>Hexadecanal	82 m/z	0.0825%
C:\GCMSSOLUTION\DATA\SCFATTYACID\13122022_01.FIN	1dss7-0	1	? Nonanoic acid	60 m/z	0.00908%
C:\GCMSSOLUTION\DATA\SCFATTYACID\13122022_01.FIN	1dss7-0	1	? Phenol, m-tert-butyl-	135 m/z	0.00725%
C:\GCMSSOLUTION\DATA\SCFATTYACID\13122022_01.FIN	1dss7-0	1	?? n-Decanoic acid	60 m/z	0.00816%
C:\GCMSSOLUTION\DATA\SCFATTYACID\13122022_01.FIN	1dss7-0	1	Phenol, 2,4-bis(1,1-dimethylethyl)-	191 m/z	0.0318%
C:\GCMSSOLUTION\DATA\SCFATTYACID\13122022_01.FIN	1dss7-0	1	1-Hexadecanol	83 m/z	0.0431%
C:\GCMSSOLUTION\DATA\SCFATTYACID\13122022_01.FIN	1dss7-0	1	>1-Hexadecanol	83 m/z	0.0431%
C:\GCMSSOLUTION\DATA\SCFATTYACID\13122022_01.FIN	1dss7-0	1	?? Dodecanoic acid	73 m/z (59)	0.0146%
C:\GCMSSOLUTION\DATA\SCFATTYACID\13122022_01.FIN	1dss7-0	1	Indole	117 m/z	0.226%
C:\GCMSSOLUTION\DATA\SCFATTYACID\13122022_01.FIN	1dss7-0	1	>Indole	117 m/z	0.226%
C:\GCMSSOLUTION\DATA\SCFATTYACID\13122022_01.FIN	1dss7-0	1	? 1-Undecanol	69 m/z	0.0233%
C:\GCMSSOLUTION\DATA\SCFATTYACID\13122022_01.FIN	1dss7-0	1	1H-Indole, 3-methyl-	130 m/z	0.0753%
C:\GCMSSOLUTION\DATA\SCFATTYACID\13122022_01.FIN	1dss7-0	1	>Indole, 3-methyl-	130 m/z	0.0753%
C:\GCMSSOLUTION\DATA\SCFATTYACID\13122022_01.FIN	1dss7-0	1	? Benzeneacetic acid	91 m/z	0.0309%
C:\GCMSSOLUTION\DATA\SCFATTYACID\13122022_01.FIN	1dss7-0	1	Benzenepropanoic acid	91 m/z	0.0704%
C:\GCMSSOLUTION\DATA\SCFATTYACID\13122022_01.FIN	1dss7-0	1	>Hydrocinnamic acid	91 m/z	0.0704%
C:\GCMSSOLUTION\DATA\SCFATTYACID\13122022_01.FIN	1dss7-0	1	? Tetradecanoic acid	73 m/z	0.0200%
C:\GCMSSOLUTION\DATA\SCFATTYACID\13122022_01.FIN	1dss7-0	1	n-Hexadecanoic acid	73 m/z	0.312%
C:\GCMSSOLUTION\DATA\SCFATTYACID\13122022_01.FIN	1dss7-0	1	>n-Hexadecanoic acid	73 m/z (196)	0.380%
C:\GCMSSOLUTION\DATA\SCFATTYACID\13122022_01.FIN	1dss7-0	1	? Octadecanoic acid	284 m/z	0.0997%
C:\GCMSSOLUTION\DATA\SCFATTYACID\13122022_01.FIN	1dss7-0	1	>Octadecanoic acid	284 m/z	0.0997%
C:\GCMSSOLUTION\DATA\SCFATTYACID\13122022_01.FIN	1dss7-0	1	>Octadecanoic acid	73 m/z (171)	0.134%
C:\GCMSSOLUTION\DATA\SCFATTYACID\13122022_01.FIN	1dss7-0	1	>Octadecanoic acid	74 m/z	0.0456%
C:\GCMSSOLUTION\DATA\SCFATTYACID\13122022_02.FIN	2dss7-0	2	? Tridecane	57 m/z	0.00957%
C:\GCMSSOLUTION\DATA\SCFATTYACID\13122022_02.FIN	2dss7-0	2	Acetic acid	60 m/z	4.21%
C:\GCMSSOLUTION\DATA\SCFATTYACID\13122022_02.FIN	2dss7-0	2	>Acetic acid	60 m/z	4.21%
C:\GCMSSOLUTION\DATA\SCFATTYACID\13122022_02.FIN	2dss7-0	2	Benzaldehyde	77 m/z	0.0297%
C:\GCMSSOLUTION\DATA\SCFATTYACID\13122022_02.FIN	2dss7-0	2	>Benzaldehyde	77 m/z	0.0297%
C:\GCMSSOLUTION\DATA\SCFATTYACID\13122022_02.FIN	2dss7-0	2	Propanoic acid	74 m/z	2.43%
C:\GCMSSOLUTION\DATA\SCFATTYACID\13122022_02.FIN	2dss7-0	2	>Propanoic acid	74 m/z	2.43%
C:\GCMSSOLUTION\DATA\SCFATTYACID\13122022_02.FIN	2dss7-0	2	Propanoic acid, 2-methyl-	43 m/z	0.485%
C:\GCMSSOLUTION\DATA\SCFATTYACID\13122022_02.FIN	2dss7-0	2	>Propanoic acid, 2-methyl-	43 m/z	0.485%
C:\GCMSSOLUTION\DATA\SCFATTYACID\13122022_02.FIN	2dss7-0	2	Butanoic acid	60 m/z	4.50%
C:\GCMSSOLUTION\DATA\SCFATTYACID\13122022_02.FIN	2dss7-0	2	>Butanoic acid	60 m/z	4.50%
C:\GCMSSOLUTION\DATA\SCFATTYACID\13122022_02.FIN	2dss7-0	2	?? Pentadecane	71 m/z	0.00696%
C:\GCMSSOLUTION\DATA\SCFATTYACID\13122022_02.FIN	2dss7-0	2	>Butanoic acid, 3-methyl-	60 m/z	0.442%
C:\GCMSSOLUTION\DATA\SCFATTYACID\13122022_02.FIN	2dss7-0	2	>Butanoic acid, 3-methyl-	41 m/z	0.639%
C:\GCMSSOLUTION\DATA\SCFATTYACID\13122022_02.FIN	2dss7-0	2	>Butanoic acid, 2-methyl-	74 m/z	0.375%
C:\GCMSSOLUTION\DATA\SCFATTYACID\13122022_02.FIN	2dss7-0	2	>Butanoic acid, 3-methyl-	60 m/z	0.356%
C:\GCMSSOLUTION\DATA\SCFATTYACID\13122022_02.FIN	2dss7-0	2	>Butanoic acid, 2-methyl-	41 m/z	0.473%
C:\GCMSSOLUTION\DATA\SCFATTYACID\13122022_02.FIN	2dss7-0	2	>Butanoic acid, 2-methyl-	74 m/z	0.244%
C:\GCMSSOLUTION\DATA\SCFATTYACID\13122022_02.FIN	2dss7-0	2	Borneol	95 m/z	0.0123%
C:\GCMSSOLUTION\DATA\SCFATTYACID\13122022_02.FIN	2dss7-0	2	Pentanoic acid	60 m/z	1.54%
C:\GCMSSOLUTION\DATA\SCFATTYACID\13122022_02.FIN	2dss7-0	2	>Pentanoic acid	60 m/z	1.54%
C:\GCMSSOLUTION\DATA\SCFATTYACID\13122022_02.FIN	2dss7-0	2	Hexanoic acid	73 m/z	1.71%
C:\GCMSSOLUTION\DATA\SCFATTYACID\13122022_02.FIN	2dss7-0	2	>Hexanoic acid	73 m/z	1.71%
C:\GCMSSOLUTION\DATA\SCFATTYACID\13122022_02.FIN	2dss7-0	2	Heptanoic acid	60 m/z	0.227%
C:\GCMSSOLUTION\DATA\SCFATTYACID\13122022_02.FIN	2dss7-0	2	>Heptanoic acid	60 m/z	0.227%
C:\GCMSSOLUTION\DATA\SCFATTYACID\13122022_02.FIN	2dss7-0	2	>(R)-(-)-(Z)-14-Methyl-8-hexadecen-1-ol	70 m/z (129)	0.0152%
C:\GCMSSOLUTION\DATA\SCFATTYACID\13122022_02.FIN	2dss7-0	2	?? Menthol	TIC	0.00203%
C:\GCMSSOLUTION\DATA\SCFATTYACID\13122022_02.FIN	2dss7-0	2	? Octanoic Acid	60 m/z	0.0100%
C:\GCMSSOLUTION\DATA\SCFATTYACID\13122022_02.FIN	2dss7-0	2	>Octanoic acid	60 m/z (95)	0.0156%
C:\GCMSSOLUTION\DATA\SCFATTYACID\13122022_02.FIN	2dss7-0	2	Phenol, 4-methyl-	107 m/z	0.0712%
C:\GCMSSOLUTION\DATA\SCFATTYACID\13122022_02.FIN	2dss7-0	2	>p-Cresol	107 m/z	0.0712%
C:\GCMSSOLUTION\DATA\SCFATTYACID\13122022_02.FIN	2dss7-0	2	?? 1-Hexadecanol	TIC	0.00549%
C:\GCMSSOLUTION\DATA\SCFATTYACID\13122022_02.FIN	2dss7-0	2	? Nonanoic acid	TIC	0.00285%
C:\GCMSSOLUTION\DATA\SCFATTYACID\13122022_02.FIN	2dss7-0	2	Phenol, 2,4-bis(1,1-dimethylethyl)-	191 m/z	0.0291%
C:\GCMSSOLUTION\DATA\SCFATTYACID\13122022_02.FIN	2dss7-0	2	>2,4-Di-tert-butylphenol	191 m/z	0.0291%
C:\GCMSSOLUTION\DATA\SCFATTYACID\13122022_02.FIN	2dss7-0	2	Indole	117 m/z	0.0604%
C:\GCMSSOLUTION\DATA\SCFATTYACID\13122022_02.FIN	2dss7-0	2	>Indole	117 m/z	0.0604%
C:\GCMSSOLUTION\DATA\SCFATTYACID\13122022_02.FIN	2dss7-0	2	1H-Indole, 3-methyl-	130 m/z	0.0500%
C:\GCMSSOLUTION\DATA\SCFATTYACID\13122022_02.FIN	2dss7-0	2	>Indole, 3-methyl-	130 m/z	0.0500%
C:\GCMSSOLUTION\DATA\SCFATTYACID\13122022_02.FIN	2dss7-0	2	? Benzeneacetic acid	91 m/z	0.0245%
C:\GCMSSOLUTION\DATA\SCFATTYACID\13122022_02.FIN	2dss7-0	2	>Benzeneacetic acid	91 m/z	0.0245%
C:\GCMSSOLUTION\DATA\SCFATTYACID\13122022_02.FIN	2dss7-0	2	Benzenepropanoic acid	91 m/z	0.115%
C:\GCMSSOLUTION\DATA\SCFATTYACID\13122022_02.FIN	2dss7-0	2	>Hydrocinnamic acid	91 m/z	0.115%
C:\GCMSSOLUTION\DATA\SCFATTYACID\13122022_02.FIN	2dss7-0	2	? Tetradecanoic acid	73 m/z	0.0137%
C:\GCMSSOLUTION\DATA\SCFATTYACID\13122022_02.FIN	2dss7-0	2	>Pentadecanoic acid	73 m/z	0.0213%
C:\GCMSSOLUTION\DATA\SCFATTYACID\13122022_02.FIN	2dss7-0	2	n-Hexadecanoic acid	60 m/z	0.452%
C:\GCMSSOLUTION\DATA\SCFATTYACID\13122022_02.FIN	2dss7-0	2	>n-Hexadecanoic acid	60 m/z	0.452%
C:\GCMSSOLUTION\DATA\SCFATTYACID\13122022_02.FIN	2dss7-0	2	? Octadecanoic acid	73 m/z	0.103%
C:\GCMSSOLUTION\DATA\SCFATTYACID\13122022_02.FIN	2dss7-0	2	>Octadecanoic acid	73 m/z	0.103%
C:\GCMSSOLUTION\DATA\SCFATTYACID\13122022_03.FIN	3dss7-0	3	>Dimethyl trisulfide	126 m/z	0.0230%
C:\GCMSSOLUTION\DATA\SCFATTYACID\13122022_03.FIN	3dss7-0	3	Pentadecane	57 m/z (126)	0.0393%
C:\GCMSSOLUTION\DATA\SCFATTYACID\13122022_03.FIN	3dss7-0	3	>Pentadecane	57 m/z (126)	0.0393%
C:\GCMSSOLUTION\DATA\SCFATTYACID\13122022_03.FIN	3dss7-0	3	Acetic acid	60 m/z	1.99%
C:\GCMSSOLUTION\DATA\SCFATTYACID\13122022_03.FIN	3dss7-0	3	>Acetic acid	60 m/z	1.99%
C:\GCMSSOLUTION\DATA\SCFATTYACID\13122022_03.FIN	3dss7-0	3	Benzaldehyde	106 m/z	0.193%
C:\GCMSSOLUTION\DATA\SCFATTYACID\13122022_03.FIN	3dss7-0	3	>Benzaldehyde	106 m/z (63)	0.213%
C:\GCMSSOLUTION\DATA\SCFATTYACID\13122022_03.FIN	3dss7-0	3	Propanoic acid	74 m/z	1.74%
C:\GCMSSOLUTION\DATA\SCFATTYACID\13122022_03.FIN	3dss7-0	3	>Propanoic acid	74 m/z	1.74%
C:\GCMSSOLUTION\DATA\SCFATTYACID\13122022_03.FIN	3dss7-0	3	Propanoic acid, 2-methyl-	43 m/z	1.26%
C:\GCMSSOLUTION\DATA\SCFATTYACID\13122022_03.FIN	3dss7-0	3	>Propanoic acid, 2-methyl-	43 m/z	1.26%
C:\GCMSSOLUTION\DATA\SCFATTYACID\13122022_03.FIN	3dss7-0	3	Butanoic acid	60 m/z	4.36%
C:\GCMSSOLUTION\DATA\SCFATTYACID\13122022_03.FIN	3dss7-0	3	>Butanoic acid	60 m/z	4.36%
C:\GCMSSOLUTION\DATA\SCFATTYACID\13122022_03.FIN	3dss7-0	3	>Butanoic acid, 3-methyl-	60 m/z	1.45%
C:\GCMSSOLUTION\DATA\SCFATTYACID\13122022_03.FIN	3dss7-0	3	>Butanoic acid, 3-methyl-	87 m/z	1.74%
C:\GCMSSOLUTION\DATA\SCFATTYACID\13122022_03.FIN	3dss7-0	3	>Butanoic acid, 2-methyl-	74 m/z	1.22%
C:\GCMSSOLUTION\DATA\SCFATTYACID\13122022_03.FIN	3dss7-0	3	? Borneol	95 m/z	0.0106%
C:\GCMSSOLUTION\DATA\SCFATTYACID\13122022_03.FIN	3dss7-0	3	Pentanoic acid	60 m/z	1.78%
C:\GCMSSOLUTION\DATA\SCFATTYACID\13122022_03.FIN	3dss7-0	3	>Pentanoic acid	60 m/z	1.78%
C:\GCMSSOLUTION\DATA\SCFATTYACID\13122022_03.FIN	3dss7-0	3	Hexanoic acid	60 m/z	1.66%
C:\GCMSSOLUTION\DATA\SCFATTYACID\13122022_03.FIN	3dss7-0	3	>Hexanoic acid	60 m/z	1.66%
C:\GCMSSOLUTION\DATA\SCFATTYACID\13122022_03.FIN	3dss7-0	3	Heptanoic acid	60 m/z	0.260%
C:\GCMSSOLUTION\DATA\SCFATTYACID\13122022_03.FIN	3dss7-0	3	>Heptanoic acid	60 m/z	0.260%
C:\GCMSSOLUTION\DATA\SCFATTYACID\13122022_03.FIN	3dss7-0	3	Phenol	94 m/z	0.0893%
C:\GCMSSOLUTION\DATA\SCFATTYACID\13122022_03.FIN	3dss7-0	3	>Phenol	94 m/z	0.0893%
C:\GCMSSOLUTION\DATA\SCFATTYACID\13122022_03.FIN	3dss7-0	3	Octanoic Acid	TIC	0.00442%
C:\GCMSSOLUTION\DATA\SCFATTYACID\13122022_03.FIN	3dss7-0	3	Phenol, 4-methyl-	107 m/z	0.516%
C:\GCMSSOLUTION\DATA\SCFATTYACID\13122022_03.FIN	3dss7-0	3	>p-Cresol	107 m/z	0.516%
C:\GCMSSOLUTION\DATA\SCFATTYACID\13122022_03.FIN	3dss7-0	3	? Nonanoic acid	60 m/z	0.00525%
C:\GCMSSOLUTION\DATA\SCFATTYACID\13122022_03.FIN	3dss7-0	3	Phenol, 2,4-bis(1,1-dimethylethyl)-	191 m/z	0.0301%
C:\GCMSSOLUTION\DATA\SCFATTYACID\13122022_03.FIN	3dss7-0	3	>2,4-Di-tert-butylphenol	191 m/z	0.0301%
C:\GCMSSOLUTION\DATA\SCFATTYACID\13122022_03.FIN	3dss7-0	3	Indole	117 m/z	0.408%
C:\GCMSSOLUTION\DATA\SCFATTYACID\13122022_03.FIN	3dss7-0	3	>Indole	117 m/z	0.408%
C:\GCMSSOLUTION\DATA\SCFATTYACID\13122022_03.FIN	3dss7-0	3	1H-Indole, 3-methyl-	TIC	0.00213%
C:\GCMSSOLUTION\DATA\SCFATTYACID\13122022_03.FIN	3dss7-0	3	Benzeneacetic acid	91 m/z	0.0165%
C:\GCMSSOLUTION\DATA\SCFATTYACID\13122022_03.FIN	3dss7-0	3	Benzenepropanoic acid	91 m/z	0.0558%
C:\GCMSSOLUTION\DATA\SCFATTYACID\13122022_03.FIN	3dss7-0	3	>Hydrocinnamic acid	91 m/z	0.0558%
C:\GCMSSOLUTION\DATA\SCFATTYACID\13122022_03.FIN	3dss7-0	3	? n-Hexadecanoic acid	73 m/z	0.127%
C:\GCMSSOLUTION\DATA\SCFATTYACID\13122022_03.FIN	3dss7-0	3	>n-Hexadecanoic acid	73 m/z	0.127%
C:\GCMSSOLUTION\DATA\SCFATTYACID\13122022_03.FIN	3dss7-0	3	? Octadecanoic acid	73 m/z	0.0192%
C:\GCMSSOLUTION\DATA\SCFATTYACID\13122022_03.FIN	3dss7-0	3	>Octadecanoic acid	73 m/z (185)	0.0620%
C:\GCMSSOLUTION\DATA\SCFATTYACID\13122022_04.FIN	4dss7-0	4	? Tetradecane	TIC	0.00640%
C:\GCMSSOLUTION\DATA\SCFATTYACID\13122022_04.FIN	4dss7-0	4	? Pentadecane	57 m/z (126)	0.0432%
C:\GCMSSOLUTION\DATA\SCFATTYACID\13122022_04.FIN	4dss7-0	4	>Pentadecane	57 m/z (126)	0.0432%
C:\GCMSSOLUTION\DATA\SCFATTYACID\13122022_04.FIN	4dss7-0	4	Acetic acid	TIC	1.59%
C:\GCMSSOLUTION\DATA\SCFATTYACID\13122022_04.FIN	4dss7-0	4	>Acetic acid	TIC	1.59%
C:\GCMSSOLUTION\DATA\SCFATTYACID\13122022_04.FIN	4dss7-0	4	Benzaldehyde	77 m/z	0.229%
C:\GCMSSOLUTION\DATA\SCFATTYACID\13122022_04.FIN	4dss7-0	4	>Benzaldehyde	77 m/z	0.229%
C:\GCMSSOLUTION\DATA\SCFATTYACID\13122022_04.FIN	4dss7-0	4	? Hexadecane	57 m/z	0.0114%
C:\GCMSSOLUTION\DATA\SCFATTYACID\13122022_04.FIN	4dss7-0	4	Propanoic acid	74 m/z	1.22%
C:\GCMSSOLUTION\DATA\SCFATTYACID\13122022_04.FIN	4dss7-0	4	>Propanoic acid	74 m/z	1.22%
C:\GCMSSOLUTION\DATA\SCFATTYACID\13122022_04.FIN	4dss7-0	4	Propanoic acid, 2-methyl-	43 m/z	0.735%
C:\GCMSSOLUTION\DATA\SCFATTYACID\13122022_04.FIN	4dss7-0	4	>Propanoic acid, 2-methyl-	43 m/z	0.735%
C:\GCMSSOLUTION\DATA\SCFATTYACID\13122022_04.FIN	4dss7-0	4	Butanoic acid	60 m/z	2.99%
C:\GCMSSOLUTION\DATA\SCFATTYACID\13122022_04.FIN	4dss7-0	4	>Butanoic acid	60 m/z	2.99%
C:\GCMSSOLUTION\DATA\SCFATTYACID\13122022_04.FIN	4dss7-0	4	Heptadecane	57 m/z	0.0236%
C:\GCMSSOLUTION\DATA\SCFATTYACID\13122022_04.FIN	4dss7-0	4	>Heptadecane	57 m/z (91)	0.0420%
C:\GCMSSOLUTION\DATA\SCFATTYACID\13122022_04.FIN	4dss7-0	4	>Butanoic acid, 3-methyl-	60 m/z	1.01%
C:\GCMSSOLUTION\DATA\SCFATTYACID\13122022_04.FIN	4dss7-0	4	>Butanoic acid, 3-methyl-	87 m/z	1.18%
C:\GCMSSOLUTION\DATA\SCFATTYACID\13122022_04.FIN	4dss7-0	4	>Butanoic acid, 3-methyl-	41 m/z	1.40%
C:\GCMSSOLUTION\DATA\SCFATTYACID\13122022_04.FIN	4dss7-0	4	>Butanoic acid, 2-methyl-	74 m/z	0.723%
C:\GCMSSOLUTION\DATA\SCFATTYACID\13122022_04.FIN	4dss7-0	4	Pentanoic acid	60 m/z	1.31%
C:\GCMSSOLUTION\DATA\SCFATTYACID\13122022_04.FIN	4dss7-0	4	>Pentanoic acid	60 m/z	1.31%
C:\GCMSSOLUTION\DATA\SCFATTYACID\13122022_04.FIN	4dss7-0	4	? Tridecane	71 m/z	0.00862%
C:\GCMSSOLUTION\DATA\SCFATTYACID\13122022_04.FIN	4dss7-0	4	Hexanoic acid	60 m/z	1.53%
C:\GCMSSOLUTION\DATA\SCFATTYACID\13122022_04.FIN	4dss7-0	4	>Hexanoic acid	60 m/z	1.53%
C:\GCMSSOLUTION\DATA\SCFATTYACID\13122022_04.FIN	4dss7-0	4	Heptanoic acid	60 m/z	0.204%
C:\GCMSSOLUTION\DATA\SCFATTYACID\13122022_04.FIN	4dss7-0	4	>Heptanoic acid	60 m/z	0.204%
C:\GCMSSOLUTION\DATA\SCFATTYACID\13122022_04.FIN	4dss7-0	4	?? Menthol	TIC	0.00373%
C:\GCMSSOLUTION\DATA\SCFATTYACID\13122022_04.FIN	4dss7-0	4	? Octanoic Acid	60 m/z	0.0167%
C:\GCMSSOLUTION\DATA\SCFATTYACID\13122022_04.FIN	4dss7-0	4	Phenol, 4-methyl-	107 m/z	0.109%
C:\GCMSSOLUTION\DATA\SCFATTYACID\13122022_04.FIN	4dss7-0	4	>p-Cresol	107 m/z	0.109%
C:\GCMSSOLUTION\DATA\SCFATTYACID\13122022_04.FIN	4dss7-0	4	? Nonanoic acid	TIC	0.0125%
C:\GCMSSOLUTION\DATA\SCFATTYACID\13122022_04.FIN	4dss7-0	4	>Nonanoic acid	60 m/z (197)	0.0278%
C:\GCMSSOLUTION\DATA\SCFATTYACID\13122022_04.FIN	4dss7-0	4	?? n-Decanoic acid	73 m/z	0.00563%
C:\GCMSSOLUTION\DATA\SCFATTYACID\13122022_04.FIN	4dss7-0	4	Phenol, 2,4-bis(1,1-dimethylethyl)-	57 m/z	0.117%
C:\GCMSSOLUTION\DATA\SCFATTYACID\13122022_04.FIN	4dss7-0	4	>2,4-Di-tert-butylphenol	57 m/z	0.117%
C:\GCMSSOLUTION\DATA\SCFATTYACID\13122022_04.FIN	4dss7-0	4	Indole	117 m/z	0.0316%
C:\GCMSSOLUTION\DATA\SCFATTYACID\13122022_04.FIN	4dss7-0	4	>Indole	117 m/z	0.0316%
C:\GCMSSOLUTION\DATA\SCFATTYACID\13122022_04.FIN	4dss7-0	4	>3,5-di-tert-Butyl-4-hydroxybenzaldehyde	219 m/z	0.0327%
C:\GCMSSOLUTION\DATA\SCFATTYACID\13122022_04.FIN	4dss7-0	4	1H-Indole, 3-methyl-	130 m/z	0.0361%
C:\GCMSSOLUTION\DATA\SCFATTYACID\13122022_04.FIN	4dss7-0	4	>Indole, 3-methyl-	130 m/z	0.0361%
C:\GCMSSOLUTION\DATA\SCFATTYACID\13122022_04.FIN	4dss7-0	4	? Benzeneacetic acid	91 m/z	0.00416%
C:\GCMSSOLUTION\DATA\SCFATTYACID\13122022_04.FIN	4dss7-0	4	Benzenepropanoic acid	91 m/z	0.0346%
C:\GCMSSOLUTION\DATA\SCFATTYACID\13122022_04.FIN	4dss7-0	4	>Hydrocinnamic acid	91 m/z	0.0346%
C:\GCMSSOLUTION\DATA\SCFATTYACID\13122022_04.FIN	4dss7-0	4	? n-Hexadecanoic acid	73 m/z	0.0725%
C:\GCMSSOLUTION\DATA\SCFATTYACID\13122022_04.FIN	4dss7-0	4	>n-Hexadecanoic acid	73 m/z	0.0725%
C:\GCMSSOLUTION\DATA\SCFATTYACID\13122022_05.FIN	5dss7-0	5	? Pentadecane	TIC	0.0106%
C:\GCMSSOLUTION\DATA\SCFATTYACID\13122022_05.FIN	5dss7-0	5	? Tridecane	57 m/z	0.0164%
C:\GCMSSOLUTION\DATA\SCFATTYACID\13122022_05.FIN	5dss7-0	5	Acetic acid	60 m/z	2.90%
C:\GCMSSOLUTION\DATA\SCFATTYACID\13122022_05.FIN	5dss7-0	5	>Acetic acid	60 m/z	2.90%
C:\GCMSSOLUTION\DATA\SCFATTYACID\13122022_05.FIN	5dss7-0	5	Benzaldehyde	105 m/z	0.117%
C:\GCMSSOLUTION\DATA\SCFATTYACID\13122022_05.FIN	5dss7-0	5	>Benzaldehyde	105 m/z	0.117%
C:\GCMSSOLUTION\DATA\SCFATTYACID\13122022_05.FIN	5dss7-0	5	Propanoic acid	74 m/z	1.35%
C:\GCMSSOLUTION\DATA\SCFATTYACID\13122022_05.FIN	5dss7-0	5	>Propanoic acid	74 m/z	1.35%
C:\GCMSSOLUTION\DATA\SCFATTYACID\13122022_05.FIN	5dss7-0	5	Propanoic acid, 2-methyl-	43 m/z	0.819%
C:\GCMSSOLUTION\DATA\SCFATTYACID\13122022_05.FIN	5dss7-0	5	>Propanoic acid, 2-methyl-	43 m/z	0.819%
C:\GCMSSOLUTION\DATA\SCFATTYACID\13122022_05.FIN	5dss7-0	5	Butanoic acid	60 m/z	1.85%
C:\GCMSSOLUTION\DATA\SCFATTYACID\13122022_05.FIN	5dss7-0	5	>Butanoic acid	60 m/z	1.85%
C:\GCMSSOLUTION\DATA\SCFATTYACID\13122022_05.FIN	5dss7-0	5	>Butanoic acid, 3-methyl-	60 m/z	1.03%
C:\GCMSSOLUTION\DATA\SCFATTYACID\13122022_05.FIN	5dss7-0	5	>Butanoic acid, 3-methyl-	56 m/z (74)	1.25%
C:\GCMSSOLUTION\DATA\SCFATTYACID\13122022_05.FIN	5dss7-0	5	>Butanoic acid, 2-methyl-	74 m/z (60)	0.584%
C:\GCMSSOLUTION\DATA\SCFATTYACID\13122022_05.FIN	5dss7-0	5	? Heptadecane	71 m/z	0.0235%
C:\GCMSSOLUTION\DATA\SCFATTYACID\13122022_05.FIN	5dss7-0	5	>Pentanoic acid, 4-methyl-	71 m/z (99)	0.0567%
C:\GCMSSOLUTION\DATA\SCFATTYACID\13122022_05.FIN	5dss7-0	5	Pentanoic acid	60 m/z	1.19%
C:\GCMSSOLUTION\DATA\SCFATTYACID\13122022_05.FIN	5dss7-0	5	>Pentanoic acid	60 m/z	1.19%
C:\GCMSSOLUTION\DATA\SCFATTYACID\13122022_05.FIN	5dss7-0	5	? Hexadecane	57 m/z	0.0254%
C:\GCMSSOLUTION\DATA\SCFATTYACID\13122022_05.FIN	5dss7-0	5	Hexanoic acid	60 m/z	1.08%
C:\GCMSSOLUTION\DATA\SCFATTYACID\13122022_05.FIN	5dss7-0	5	>Hexanoic acid	60 m/z	1.08%
C:\GCMSSOLUTION\DATA\SCFATTYACID\13122022_05.FIN	5dss7-0	5	>Tetradecanal	57 m/z (100)	0.0355%
C:\GCMSSOLUTION\DATA\SCFATTYACID\13122022_05.FIN	5dss7-0	5	?? Menthol	57 m/z	0.0558%
C:\GCMSSOLUTION\DATA\SCFATTYACID\13122022_05.FIN	5dss7-0	5	>Tetradecanal	57 m/z	0.0558%
C:\GCMSSOLUTION\DATA\SCFATTYACID\13122022_05.FIN	5dss7-0	5	>Tetradecanal	57 m/z (74)	0.0462%
C:\GCMSSOLUTION\DATA\SCFATTYACID\13122022_05.FIN	5dss7-0	5	Heptanoic acid	60 m/z	0.158%
C:\GCMSSOLUTION\DATA\SCFATTYACID\13122022_05.FIN	5dss7-0	5	>Heptanoic acid	60 m/z	0.158%
C:\GCMSSOLUTION\DATA\SCFATTYACID\13122022_05.FIN	5dss7-0	5	>Pentadecanal-	70 m/z	0.0496%
C:\GCMSSOLUTION\DATA\SCFATTYACID\13122022_05.FIN	5dss7-0	5	>Pentadecanal-	57 m/z	0.0373%
C:\GCMSSOLUTION\DATA\SCFATTYACID\13122022_05.FIN	5dss7-0	5	? Octanoic Acid	60 m/z	0.0137%
C:\GCMSSOLUTION\DATA\SCFATTYACID\13122022_05.FIN	5dss7-0	5	Phenol, 4-methyl-	107 m/z	0.235%
C:\GCMSSOLUTION\DATA\SCFATTYACID\13122022_05.FIN	5dss7-0	5	>p-Cresol	107 m/z	0.235%
C:\GCMSSOLUTION\DATA\SCFATTYACID\13122022_05.FIN	5dss7-0	5	?? 1-Hexadecanol	82 m/z	0.0672%
C:\GCMSSOLUTION\DATA\SCFATTYACID\13122022_05.FIN	5dss7-0	5	Nonanoic acid	60 m/z	0.0159%
C:\GCMSSOLUTION\DATA\SCFATTYACID\13122022_05.FIN	5dss7-0	5	? n-Decanoic acid	60 m/z	0.0129%
C:\GCMSSOLUTION\DATA\SCFATTYACID\13122022_05.FIN	5dss7-0	5	Phenol, 2,4-bis(1,1-dimethylethyl)-	191 m/z	0.0671%
C:\GCMSSOLUTION\DATA\SCFATTYACID\13122022_05.FIN	5dss7-0	5	>2,4-Di-tert-butylphenol	191 m/z	0.0671%
C:\GCMSSOLUTION\DATA\SCFATTYACID\13122022_05.FIN	5dss7-0	5	Indole	117 m/z	0.0304%
C:\GCMSSOLUTION\DATA\SCFATTYACID\13122022_05.FIN	5dss7-0	5	1H-Indole, 3-methyl-	130 m/z	0.00689%
C:\GCMSSOLUTION\DATA\SCFATTYACID\13122022_05.FIN	5dss7-0	5	?? Benzeneacetic acid	91 m/z	0.0156%
C:\GCMSSOLUTION\DATA\SCFATTYACID\13122022_05.FIN	5dss7-0	5	Benzenepropanoic acid	91 m/z	0.0356%
C:\GCMSSOLUTION\DATA\SCFATTYACID\13122022_05.FIN	5dss7-0	5	>Hydrocinnamic acid	91 m/z	0.0356%
C:\GCMSSOLUTION\DATA\SCFATTYACID\13122022_05.FIN	5dss7-0	5	?? Tetradecanoic acid	60 m/z	0.0159%
C:\GCMSSOLUTION\DATA\SCFATTYACID\13122022_05.FIN	5dss7-0	5	? n-Hexadecanoic acid	73 m/z	0.0983%
C:\GCMSSOLUTION\DATA\SCFATTYACID\13122022_05.FIN	5dss7-0	5	>n-Hexadecanoic acid	73 m/z	0.0983%
C:\GCMSSOLUTION\DATA\SCFATTYACID\13122022_05.FIN	5dss7-0	5	?? Octadecanoic acid	TIC	0.00174%
C:\GCMSSOLUTION\DATA\SCFATTYACID\13122022_06.FIN	1dss7-3	1	Acetic acid	60 m/z	3.69%
C:\GCMSSOLUTION\DATA\SCFATTYACID\13122022_06.FIN	1dss7-3	1	>Acetic acid	60 m/z	3.69%
C:\GCMSSOLUTION\DATA\SCFATTYACID\13122022_06.FIN	1dss7-3	1	Benzaldehyde	105 m/z	0.0693%
C:\GCMSSOLUTION\DATA\SCFATTYACID\13122022_06.FIN	1dss7-3	1	>Benzaldehyde	105 m/z	0.0693%
C:\GCMSSOLUTION\DATA\SCFATTYACID\13122022_06.FIN	1dss7-3	1	Propanoic acid	74 m/z	3.31%
C:\GCMSSOLUTION\DATA\SCFATTYACID\13122022_06.FIN	1dss7-3	1	>Propanoic acid	74 m/z	3.31%
C:\GCMSSOLUTION\DATA\SCFATTYACID\13122022_06.FIN	1dss7-3	1	Propanoic acid, 2-methyl-	TIC	0.172%
C:\GCMSSOLUTION\DATA\SCFATTYACID\13122022_06.FIN	1dss7-3	1	>Propanoic acid, 2-methyl-	TIC	0.172%
C:\GCMSSOLUTION\DATA\SCFATTYACID\13122022_06.FIN	1dss7-3	1	Butanoic acid	73 m/z	4.01%
C:\GCMSSOLUTION\DATA\SCFATTYACID\13122022_06.FIN	1dss7-3	1	>Butanoic acid	60 m/z	3.87%
C:\GCMSSOLUTION\DATA\SCFATTYACID\13122022_06.FIN	1dss7-3	1	>Butanoic acid, 3-methyl-	60 m/z	0.431%
C:\GCMSSOLUTION\DATA\SCFATTYACID\13122022_06.FIN	1dss7-3	1	>Butanoic acid, 2-methyl-	74 m/z (60)	0.0403%
C:\GCMSSOLUTION\DATA\SCFATTYACID\13122022_06.FIN	1dss7-3	1	>Butanoic acid, 3-methyl-	60 m/z	0.433%
C:\GCMSSOLUTION\DATA\SCFATTYACID\13122022_06.FIN	1dss7-3	1	?? Borneol	95 m/z (105)	0.00290%
C:\GCMSSOLUTION\DATA\SCFATTYACID\13122022_06.FIN	1dss7-3	1	Pentanoic acid	60 m/z	1.26%
C:\GCMSSOLUTION\DATA\SCFATTYACID\13122022_06.FIN	1dss7-3	1	>Pentanoic acid	60 m/z	1.26%
C:\GCMSSOLUTION\DATA\SCFATTYACID\13122022_06.FIN	1dss7-3	1	Hexanoic acid	41 m/z	0.301%
C:\GCMSSOLUTION\DATA\SCFATTYACID\13122022_06.FIN	1dss7-3	1	>Hexanoic acid	41 m/z	0.301%
C:\GCMSSOLUTION\DATA\SCFATTYACID\13122022_06.FIN	1dss7-3	1	? Butylated Hydroxytoluene	205 m/z	0.00991%
C:\GCMSSOLUTION\DATA\SCFATTYACID\13122022_06.FIN	1dss7-3	1	Heptanoic acid	60 m/z	0.0304%
C:\GCMSSOLUTION\DATA\SCFATTYACID\13122022_06.FIN	1dss7-3	1	>Heptanoic acid	60 m/z	0.0304%
C:\GCMSSOLUTION\DATA\SCFATTYACID\13122022_06.FIN	1dss7-3	1	?? Menthol	70 m/z	0.00559%
C:\GCMSSOLUTION\DATA\SCFATTYACID\13122022_06.FIN	1dss7-3	1	>Octanoic acid	73 m/z (57)	0.0392%
C:\GCMSSOLUTION\DATA\SCFATTYACID\13122022_06.FIN	1dss7-3	1	>Pentadecanal-	57 m/z (73)	0.0218%
C:\GCMSSOLUTION\DATA\SCFATTYACID\13122022_06.FIN	1dss7-3	1	? Octanoic Acid	60 m/z	0.00496%
C:\GCMSSOLUTION\DATA\SCFATTYACID\13122022_06.FIN	1dss7-3	1	>Hexadecanal	82 m/z	0.0236%
C:\GCMSSOLUTION\DATA\SCFATTYACID\13122022_06.FIN	1dss7-3	1	>Tetradecanal	57 m/z	0.0428%
C:\GCMSSOLUTION\DATA\SCFATTYACID\13122022_06.FIN	1dss7-3	1	?? 1-Hexadecanol	82 m/z	0.0378%
C:\GCMSSOLUTION\DATA\SCFATTYACID\13122022_06.FIN	1dss7-3	1	>Tetradecanal	82 m/z	0.0378%
C:\GCMSSOLUTION\DATA\SCFATTYACID\13122022_06.FIN	1dss7-3	1	?? Nonanoic acid	TIC	0.00229%
C:\GCMSSOLUTION\DATA\SCFATTYACID\13122022_06.FIN	1dss7-3	1	? Phenol, m-tert-butyl-	135 m/z	0.0120%
C:\GCMSSOLUTION\DATA\SCFATTYACID\13122022_06.FIN	1dss7-3	1	?? Dodecanoic acid	85 m/z (58)	0.0155%
C:\GCMSSOLUTION\DATA\SCFATTYACID\13122022_06.FIN	1dss7-3	1	Indole	117 m/z	0.0969%
C:\GCMSSOLUTION\DATA\SCFATTYACID\13122022_06.FIN	1dss7-3	1	>Indole	117 m/z	0.0969%
C:\GCMSSOLUTION\DATA\SCFATTYACID\13122022_06.FIN	1dss7-3	1	1H-Indole, 3-methyl-	130 m/z	0.0281%
C:\GCMSSOLUTION\DATA\SCFATTYACID\13122022_06.FIN	1dss7-3	1	>Indole, 3-methyl-	130 m/z	0.0281%
C:\GCMSSOLUTION\DATA\SCFATTYACID\13122022_06.FIN	1dss7-3	1	Benzeneacetic acid	91 m/z	0.114%
C:\GCMSSOLUTION\DATA\SCFATTYACID\13122022_06.FIN	1dss7-3	1	>Benzeneacetic acid	91 m/z	0.114%
C:\GCMSSOLUTION\DATA\SCFATTYACID\13122022_06.FIN	1dss7-3	1	Benzenepropanoic acid	91 m/z	0.0699%
C:\GCMSSOLUTION\DATA\SCFATTYACID\13122022_06.FIN	1dss7-3	1	>Hydrocinnamic acid	91 m/z	0.0699%
C:\GCMSSOLUTION\DATA\SCFATTYACID\13122022_06.FIN	1dss7-3	1	? Tetradecanoic acid	60 m/z	0.0236%
C:\GCMSSOLUTION\DATA\SCFATTYACID\13122022_06.FIN	1dss7-3	1	>Tetradecanoic acid	60 m/z	0.0236%
C:\GCMSSOLUTION\DATA\SCFATTYACID\13122022_06.FIN	1dss7-3	1	>Pentadecanoic acid	185 m/z	0.0295%
C:\GCMSSOLUTION\DATA\SCFATTYACID\13122022_06.FIN	1dss7-3	1	n-Hexadecanoic acid	73 m/z	0.430%
C:\GCMSSOLUTION\DATA\SCFATTYACID\13122022_06.FIN	1dss7-3	1	>n-Hexadecanoic acid	73 m/z	0.430%
C:\GCMSSOLUTION\DATA\SCFATTYACID\13122022_06.FIN	1dss7-3	1	? Octadecanoic acid	73 m/z	0.0442%
C:\GCMSSOLUTION\DATA\SCFATTYACID\13122022_06.FIN	1dss7-3	1	>Octadecanoic acid	73 m/z	0.0442%
C:\GCMSSOLUTION\DATA\SCFATTYACID\13122022_07.FIN	2dss7-3	2	? Pentadecane	TIC	0.00361%
C:\GCMSSOLUTION\DATA\SCFATTYACID\13122022_07.FIN	2dss7-3	2	? Furfural	96 m/z (57)	0.0419%
C:\GCMSSOLUTION\DATA\SCFATTYACID\13122022_07.FIN	2dss7-3	2	>Furfural	96 m/z (57)	0.0419%
C:\GCMSSOLUTION\DATA\SCFATTYACID\13122022_07.FIN	2dss7-3	2	Acetic acid	60 m/z	3.82%
C:\GCMSSOLUTION\DATA\SCFATTYACID\13122022_07.FIN	2dss7-3	2	>Acetic acid	60 m/z	3.82%
C:\GCMSSOLUTION\DATA\SCFATTYACID\13122022_07.FIN	2dss7-3	2	Benzaldehyde	77 m/z	0.239%
C:\GCMSSOLUTION\DATA\SCFATTYACID\13122022_07.FIN	2dss7-3	2	>Benzaldehyde	77 m/z	0.239%
C:\GCMSSOLUTION\DATA\SCFATTYACID\13122022_07.FIN	2dss7-3	2	Propanoic acid	74 m/z	2.00%
C:\GCMSSOLUTION\DATA\SCFATTYACID\13122022_07.FIN	2dss7-3	2	>Propanoic acid	74 m/z	2.00%
C:\GCMSSOLUTION\DATA\SCFATTYACID\13122022_07.FIN	2dss7-3	2	Propanoic acid, 2-methyl-	43 m/z	0.879%
C:\GCMSSOLUTION\DATA\SCFATTYACID\13122022_07.FIN	2dss7-3	2	>Propanoic acid, 2-methyl-	43 m/z	0.879%
C:\GCMSSOLUTION\DATA\SCFATTYACID\13122022_07.FIN	2dss7-3	2	?? Hexadecane	71 m/z	0.00808%
C:\GCMSSOLUTION\DATA\SCFATTYACID\13122022_07.FIN	2dss7-3	2	>Butanoic acid	73 m/z	4.43%
C:\GCMSSOLUTION\DATA\SCFATTYACID\13122022_07.FIN	2dss7-3	2	Butanoic acid	45 m/z	4.45%
C:\GCMSSOLUTION\DATA\SCFATTYACID\13122022_07.FIN	2dss7-3	2	Acetophenone	105 m/z	0.0169%
C:\GCMSSOLUTION\DATA\SCFATTYACID\13122022_07.FIN	2dss7-3	2	>Acetophenone	105 m/z (72)	0.0198%
C:\GCMSSOLUTION\DATA\SCFATTYACID\13122022_07.FIN	2dss7-3	2	>Butanoic acid, 3-methyl-	60 m/z	1.59%
C:\GCMSSOLUTION\DATA\SCFATTYACID\13122022_07.FIN	2dss7-3	2	>Butanoic acid, 2-methyl-	74 m/z	0.584%
C:\GCMSSOLUTION\DATA\SCFATTYACID\13122022_07.FIN	2dss7-3	2	Pentanoic acid	60 m/z	1.43%
C:\GCMSSOLUTION\DATA\SCFATTYACID\13122022_07.FIN	2dss7-3	2	>Pentanoic acid	60 m/z	1.43%
C:\GCMSSOLUTION\DATA\SCFATTYACID\13122022_07.FIN	2dss7-3	2	Hexanoic acid	60 m/z	0.965%
C:\GCMSSOLUTION\DATA\SCFATTYACID\13122022_07.FIN	2dss7-3	2	>Hexanoic acid	60 m/z	0.965%
C:\GCMSSOLUTION\DATA\SCFATTYACID\13122022_07.FIN	2dss7-3	2	Butylated Hydroxytoluene	205 m/z	0.0198%
C:\GCMSSOLUTION\DATA\SCFATTYACID\13122022_07.FIN	2dss7-3	2	Heptanoic acid	60 m/z	0.154%
C:\GCMSSOLUTION\DATA\SCFATTYACID\13122022_07.FIN	2dss7-3	2	>Heptanoic acid	60 m/z	0.154%
C:\GCMSSOLUTION\DATA\SCFATTYACID\13122022_07.FIN	2dss7-3	2	>Pentadecanal-	82 m/z (73)	0.0537%
C:\GCMSSOLUTION\DATA\SCFATTYACID\13122022_07.FIN	2dss7-3	2	? Octanoic Acid	60 m/z	0.0121%
C:\GCMSSOLUTION\DATA\SCFATTYACID\13122022_07.FIN	2dss7-3	2	Phenol, 4-methyl-	107 m/z	0.187%
C:\GCMSSOLUTION\DATA\SCFATTYACID\13122022_07.FIN	2dss7-3	2	>p-Cresol	107 m/z	0.187%
C:\GCMSSOLUTION\DATA\SCFATTYACID\13122022_07.FIN	2dss7-3	2	?? 1-Hexadecanol	TIC	0.0262%
C:\GCMSSOLUTION\DATA\SCFATTYACID\13122022_07.FIN	2dss7-3	2	>Hexadecanal	82 m/z (60)	0.0605%
C:\GCMSSOLUTION\DATA\SCFATTYACID\13122022_07.FIN	2dss7-3	2	? 1-Undecanol	69 m/z	0.0183%
C:\GCMSSOLUTION\DATA\SCFATTYACID\13122022_07.FIN	2dss7-3	2	>1-Dodecanol, 3,7,11-trimethyl-	69 m/z (67)	0.0391%
C:\GCMSSOLUTION\DATA\SCFATTYACID\13122022_07.FIN	2dss7-3	2	Indole	117 m/z	0.105%
C:\GCMSSOLUTION\DATA\SCFATTYACID\13122022_07.FIN	2dss7-3	2	>Indole	117 m/z	0.105%
C:\GCMSSOLUTION\DATA\SCFATTYACID\13122022_07.FIN	2dss7-3	2	1H-Indole, 3-methyl-	130 m/z	0.412%
C:\GCMSSOLUTION\DATA\SCFATTYACID\13122022_07.FIN	2dss7-3	2	>Indole, 3-methyl-	130 m/z	0.412%
C:\GCMSSOLUTION\DATA\SCFATTYACID\13122022_07.FIN	2dss7-3	2	Benzeneacetic acid	91 m/z	0.319%
C:\GCMSSOLUTION\DATA\SCFATTYACID\13122022_07.FIN	2dss7-3	2	>Benzeneacetic acid	91 m/z	0.319%
C:\GCMSSOLUTION\DATA\SCFATTYACID\13122022_07.FIN	2dss7-3	2	Benzenepropanoic acid	91 m/z	0.391%
C:\GCMSSOLUTION\DATA\SCFATTYACID\13122022_07.FIN	2dss7-3	2	>Hydrocinnamic acid	91 m/z	0.391%
C:\GCMSSOLUTION\DATA\SCFATTYACID\13122022_07.FIN	2dss7-3	2	?? Tetradecanoic acid	TIC	0.00269%
C:\GCMSSOLUTION\DATA\SCFATTYACID\13122022_07.FIN	2dss7-3	2	n-Hexadecanoic acid	73 m/z	0.529%
C:\GCMSSOLUTION\DATA\SCFATTYACID\13122022_07.FIN	2dss7-3	2	>n-Hexadecanoic acid	73 m/z	0.529%
C:\GCMSSOLUTION\DATA\SCFATTYACID\13122022_07.FIN	2dss7-3	2	? Octadecanoic acid	73 m/z	0.100%
C:\GCMSSOLUTION\DATA\SCFATTYACID\13122022_07.FIN	2dss7-3	2	>Octadecanoic acid	73 m/z	0.100%
C:\GCMSSOLUTION\DATA\SCFATTYACID\13122022_08.FIN	3dss7-3	3	? Pentadecane	57 m/z	0.0121%
C:\GCMSSOLUTION\DATA\SCFATTYACID\13122022_08.FIN	3dss7-3	3	Acetic acid	60 m/z	4.14%
C:\GCMSSOLUTION\DATA\SCFATTYACID\13122022_08.FIN	3dss7-3	3	>Acetic acid	60 m/z	4.14%
C:\GCMSSOLUTION\DATA\SCFATTYACID\13122022_08.FIN	3dss7-3	3	Furfural	96 m/z	0.0129%
C:\GCMSSOLUTION\DATA\SCFATTYACID\13122022_08.FIN	3dss7-3	3	? Benzaldehyde	105 m/z	0.0488%
C:\GCMSSOLUTION\DATA\SCFATTYACID\13122022_08.FIN	3dss7-3	3	>Benzaldehyde	105 m/z	0.0488%
C:\GCMSSOLUTION\DATA\SCFATTYACID\13122022_08.FIN	3dss7-3	3	Propanoic acid	74 m/z	1.18%
C:\GCMSSOLUTION\DATA\SCFATTYACID\13122022_08.FIN	3dss7-3	3	>Propanoic acid	74 m/z	1.18%
C:\GCMSSOLUTION\DATA\SCFATTYACID\13122022_08.FIN	3dss7-3	3	Propanoic acid, 2-methyl-	43 m/z	0.214%
C:\GCMSSOLUTION\DATA\SCFATTYACID\13122022_08.FIN	3dss7-3	3	>Propanoic acid, 2-methyl-	43 m/z	0.214%
C:\GCMSSOLUTION\DATA\SCFATTYACID\13122022_08.FIN	3dss7-3	3	Butanoic acid	60 m/z	1.96%
C:\GCMSSOLUTION\DATA\SCFATTYACID\13122022_08.FIN	3dss7-3	3	>Butanoic acid	60 m/z	1.96%
C:\GCMSSOLUTION\DATA\SCFATTYACID\13122022_08.FIN	3dss7-3	3	>Butanoic acid, 3-methyl-	60 m/z	0.449%
C:\GCMSSOLUTION\DATA\SCFATTYACID\13122022_08.FIN	3dss7-3	3	>Butanoic acid, 3-methyl-	41 m/z	0.544%
C:\GCMSSOLUTION\DATA\SCFATTYACID\13122022_08.FIN	3dss7-3	3	>Butanoic acid, 2-methyl-	74 m/z	0.276%
C:\GCMSSOLUTION\DATA\SCFATTYACID\13122022_08.FIN	3dss7-3	3	Pentanoic acid	60 m/z	0.686%
C:\GCMSSOLUTION\DATA\SCFATTYACID\13122022_08.FIN	3dss7-3	3	>Pentanoic acid	60 m/z	0.686%
C:\GCMSSOLUTION\DATA\SCFATTYACID\13122022_08.FIN	3dss7-3	3	Hexanoic acid	60 m/z	0.351%
C:\GCMSSOLUTION\DATA\SCFATTYACID\13122022_08.FIN	3dss7-3	3	>Hexanoic acid	60 m/z	0.351%
C:\GCMSSOLUTION\DATA\SCFATTYACID\13122022_08.FIN	3dss7-3	3	Butylated Hydroxytoluene	205 m/z	0.0352%
C:\GCMSSOLUTION\DATA\SCFATTYACID\13122022_08.FIN	3dss7-3	3	>Butylated Hydroxytoluene	205 m/z	0.0352%
C:\GCMSSOLUTION\DATA\SCFATTYACID\13122022_08.FIN	3dss7-3	3	Heptanoic acid	TIC	0.0370%
C:\GCMSSOLUTION\DATA\SCFATTYACID\13122022_08.FIN	3dss7-3	3	>Heptanoic acid	60 m/z	0.0514%
C:\GCMSSOLUTION\DATA\SCFATTYACID\13122022_08.FIN	3dss7-3	3	>Pentadecanal-	57 m/z (73)	0.0621%
C:\GCMSSOLUTION\DATA\SCFATTYACID\13122022_08.FIN	3dss7-3	3	? Octanoic Acid	60 m/z	0.00654%
C:\GCMSSOLUTION\DATA\SCFATTYACID\13122022_08.FIN	3dss7-3	3	Phenol, 4-methyl-	107 m/z	0.0302%
C:\GCMSSOLUTION\DATA\SCFATTYACID\13122022_08.FIN	3dss7-3	3	>p-Cresol	107 m/z (217)	0.0354%
C:\GCMSSOLUTION\DATA\SCFATTYACID\13122022_08.FIN	3dss7-3	3	?? 1-Hexadecanol	TIC	0.106%
C:\GCMSSOLUTION\DATA\SCFATTYACID\13122022_08.FIN	3dss7-3	3	>Tetradecanal	82 m/z (73)	0.180%
C:\GCMSSOLUTION\DATA\SCFATTYACID\13122022_08.FIN	3dss7-3	3	? Phenol, m-tert-butyl-	135 m/z	0.0194%
C:\GCMSSOLUTION\DATA\SCFATTYACID\13122022_08.FIN	3dss7-3	3	>Eicosanal-	96 m/z	0.0377%
C:\GCMSSOLUTION\DATA\SCFATTYACID\13122022_08.FIN	3dss7-3	3	>13-Octadecenal, (Z)-	55 m/z (60)	0.0485%
C:\GCMSSOLUTION\DATA\SCFATTYACID\13122022_08.FIN	3dss7-3	3	1-Undecanol	69 m/z	0.0138%
C:\GCMSSOLUTION\DATA\SCFATTYACID\13122022_08.FIN	3dss7-3	3	Indole	117 m/z	0.00790%
C:\GCMSSOLUTION\DATA\SCFATTYACID\13122022_08.FIN	3dss7-3	3	1H-Indole, 3-methyl-	130 m/z	0.0812%
C:\GCMSSOLUTION\DATA\SCFATTYACID\13122022_08.FIN	3dss7-3	3	>Indole, 3-methyl-	130 m/z	0.0812%
C:\GCMSSOLUTION\DATA\SCFATTYACID\13122022_08.FIN	3dss7-3	3	Benzeneacetic acid	91 m/z	0.0581%
C:\GCMSSOLUTION\DATA\SCFATTYACID\13122022_08.FIN	3dss7-3	3	>Benzeneacetic acid	91 m/z (165)	0.0666%
C:\GCMSSOLUTION\DATA\SCFATTYACID\13122022_08.FIN	3dss7-3	3	Benzenepropanoic acid	91 m/z	0.0553%
C:\GCMSSOLUTION\DATA\SCFATTYACID\13122022_08.FIN	3dss7-3	3	>Hydrocinnamic acid	91 m/z	0.0553%
C:\GCMSSOLUTION\DATA\SCFATTYACID\13122022_08.FIN	3dss7-3	3	? Tetradecanoic acid	60 m/z	0.0229%
C:\GCMSSOLUTION\DATA\SCFATTYACID\13122022_08.FIN	3dss7-3	3	>Tetradecanoic acid	60 m/z (81)	0.0387%
C:\GCMSSOLUTION\DATA\SCFATTYACID\13122022_08.FIN	3dss7-3	3	>Pentadecanoic acid	57 m/z	0.0430%
C:\GCMSSOLUTION\DATA\SCFATTYACID\13122022_08.FIN	3dss7-3	3	n-Hexadecanoic acid	73 m/z	0.355%
C:\GCMSSOLUTION\DATA\SCFATTYACID\13122022_08.FIN	3dss7-3	3	>n-Hexadecanoic acid	73 m/z	0.355%
C:\GCMSSOLUTION\DATA\SCFATTYACID\13122022_08.FIN	3dss7-3	3	? Octadecanoic acid	73 m/z	0.0448%
C:\GCMSSOLUTION\DATA\SCFATTYACID\13122022_08.FIN	3dss7-3	3	>Octadecanoic acid	73 m/z	0.0448%
C:\GCMSSOLUTION\DATA\SCFATTYACID\13122022_09.FIN	4dss7-3	4	? Pentadecane	57 m/z	0.0352%
C:\GCMSSOLUTION\DATA\SCFATTYACID\13122022_09.FIN	4dss7-3	4	>Dodecane, 5,8-diethyl-	57 m/z (83)	0.0506%
C:\GCMSSOLUTION\DATA\SCFATTYACID\13122022_09.FIN	4dss7-3	4	? Furfural	95 m/z	0.0502%
C:\GCMSSOLUTION\DATA\SCFATTYACID\13122022_09.FIN	4dss7-3	4	>3-Furaldehyde	95 m/z (60)	0.0603%
C:\GCMSSOLUTION\DATA\SCFATTYACID\13122022_09.FIN	4dss7-3	4	Acetic acid	60 m/z	2.78%
C:\GCMSSOLUTION\DATA\SCFATTYACID\13122022_09.FIN	4dss7-3	4	>Acetic acid	60 m/z	2.78%
C:\GCMSSOLUTION\DATA\SCFATTYACID\13122022_09.FIN	4dss7-3	4	Benzaldehyde	106 m/z	0.205%
C:\GCMSSOLUTION\DATA\SCFATTYACID\13122022_09.FIN	4dss7-3	4	>Benzaldehyde	106 m/z	0.205%
C:\GCMSSOLUTION\DATA\SCFATTYACID\13122022_09.FIN	4dss7-3	4	Propanoic acid	74 m/z	1.59%
C:\GCMSSOLUTION\DATA\SCFATTYACID\13122022_09.FIN	4dss7-3	4	>Propanoic acid	74 m/z	1.59%
C:\GCMSSOLUTION\DATA\SCFATTYACID\13122022_09.FIN	4dss7-3	4	Propanoic acid, 2-methyl-	43 m/z	0.265%
C:\GCMSSOLUTION\DATA\SCFATTYACID\13122022_09.FIN	4dss7-3	4	>Propanoic acid, 2-methyl-	43 m/z	0.265%
C:\GCMSSOLUTION\DATA\SCFATTYACID\13122022_09.FIN	4dss7-3	4	Butanoic acid	60 m/z	4.05%
C:\GCMSSOLUTION\DATA\SCFATTYACID\13122022_09.FIN	4dss7-3	4	>Butanoic acid	60 m/z	4.05%
C:\GCMSSOLUTION\DATA\SCFATTYACID\13122022_09.FIN	4dss7-3	4	>Butanoic acid, 2-methyl-	41 m/z (60)	0.398%
C:\GCMSSOLUTION\DATA\SCFATTYACID\13122022_09.FIN	4dss7-3	4	>Butanoic acid, 2-methyl-	74 m/z (60)	0.0904%
C:\GCMSSOLUTION\DATA\SCFATTYACID\13122022_09.FIN	4dss7-3	4	Pentanoic acid	60 m/z	0.998%
C:\GCMSSOLUTION\DATA\SCFATTYACID\13122022_09.FIN	4dss7-3	4	>Pentanoic acid	60 m/z	0.998%
C:\GCMSSOLUTION\DATA\SCFATTYACID\13122022_09.FIN	4dss7-3	4	Hexanoic acid	60 m/z	1.15%
C:\GCMSSOLUTION\DATA\SCFATTYACID\13122022_09.FIN	4dss7-3	4	>Hexanoic acid	60 m/z	1.15%
C:\GCMSSOLUTION\DATA\SCFATTYACID\13122022_09.FIN	4dss7-3	4	Butylated Hydroxytoluene	205 m/z	0.0109%
C:\GCMSSOLUTION\DATA\SCFATTYACID\13122022_09.FIN	4dss7-3	4	Heptanoic acid	60 m/z	0.124%
C:\GCMSSOLUTION\DATA\SCFATTYACID\13122022_09.FIN	4dss7-3	4	>Heptanoic acid	60 m/z	0.124%
C:\GCMSSOLUTION\DATA\SCFATTYACID\13122022_09.FIN	4dss7-3	4	?? Menthol	57 m/z	0.0200%
C:\GCMSSOLUTION\DATA\SCFATTYACID\13122022_09.FIN	4dss7-3	4	>Pentadecanal-	82 m/z (91)	0.0536%
C:\GCMSSOLUTION\DATA\SCFATTYACID\13122022_09.FIN	4dss7-3	4	? Octanoic Acid	60 m/z (95)	0.0189%
C:\GCMSSOLUTION\DATA\SCFATTYACID\13122022_09.FIN	4dss7-3	4	Phenol, 4-methyl-	107 m/z	0.0404%
C:\GCMSSOLUTION\DATA\SCFATTYACID\13122022_09.FIN	4dss7-3	4	>p-Cresol	107 m/z (217)	0.0452%
C:\GCMSSOLUTION\DATA\SCFATTYACID\13122022_09.FIN	4dss7-3	4	?? 1-Hexadecanol	TIC	0.0401%
C:\GCMSSOLUTION\DATA\SCFATTYACID\13122022_09.FIN	4dss7-3	4	>Hexadecanal	82 m/z (73)	0.0918%
C:\GCMSSOLUTION\DATA\SCFATTYACID\13122022_09.FIN	4dss7-3	4	?? Nonanoic acid	60 m/z (198)	0.00955%
C:\GCMSSOLUTION\DATA\SCFATTYACID\13122022_09.FIN	4dss7-3	4	? Phenol, m-tert-butyl-	135 m/z	0.0193%
C:\GCMSSOLUTION\DATA\SCFATTYACID\13122022_09.FIN	4dss7-3	4	Phenol, 2,4-bis(1,1-dimethylethyl)-	191 m/z	0.0209%
C:\GCMSSOLUTION\DATA\SCFATTYACID\13122022_09.FIN	4dss7-3	4	>2,4-Di-tert-butylphenol	191 m/z (139)	0.0307%
C:\GCMSSOLUTION\DATA\SCFATTYACID\13122022_09.FIN	4dss7-3	4	? 1-Undecanol	83 m/z	0.0146%
C:\GCMSSOLUTION\DATA\SCFATTYACID\13122022_09.FIN	4dss7-3	4	Indole	117 m/z	0.360%
C:\GCMSSOLUTION\DATA\SCFATTYACID\13122022_09.FIN	4dss7-3	4	>Indole	117 m/z	0.360%
C:\GCMSSOLUTION\DATA\SCFATTYACID\13122022_09.FIN	4dss7-3	4	1H-Indole, 3-methyl-	130 m/z	0.00964%
C:\GCMSSOLUTION\DATA\SCFATTYACID\13122022_09.FIN	4dss7-3	4	Benzeneacetic acid	91 m/z	0.0296%
C:\GCMSSOLUTION\DATA\SCFATTYACID\13122022_09.FIN	4dss7-3	4	>Benzeneacetic acid	91 m/z	0.0296%
C:\GCMSSOLUTION\DATA\SCFATTYACID\13122022_09.FIN	4dss7-3	4	Benzenepropanoic acid	91 m/z	0.0306%
C:\GCMSSOLUTION\DATA\SCFATTYACID\13122022_09.FIN	4dss7-3	4	>Hydrocinnamic acid	91 m/z	0.0306%
C:\GCMSSOLUTION\DATA\SCFATTYACID\13122022_09.FIN	4dss7-3	4	?? Tetradecanoic acid	73 m/z	0.00760%
C:\GCMSSOLUTION\DATA\SCFATTYACID\13122022_09.FIN	4dss7-3	4	n-Hexadecanoic acid	73 m/z	0.193%
C:\GCMSSOLUTION\DATA\SCFATTYACID\13122022_09.FIN	4dss7-3	4	>n-Hexadecanoic acid	73 m/z	0.193%
C:\GCMSSOLUTION\DATA\SCFATTYACID\13122022_09.FIN	4dss7-3	4	? Octadecanoic acid	73 m/z	0.0111%
C:\GCMSSOLUTION\DATA\SCFATTYACID\13122022_10.FIN	5dss7-3	5	? Pentadecane	TIC	0.00594%
C:\GCMSSOLUTION\DATA\SCFATTYACID\13122022_10.FIN	5dss7-3	5	Furfural	96 m/z	0.0260%
C:\GCMSSOLUTION\DATA\SCFATTYACID\13122022_10.FIN	5dss7-3	5	Acetic acid	60 m/z	4.41%
C:\GCMSSOLUTION\DATA\SCFATTYACID\13122022_10.FIN	5dss7-3	5	>Acetic acid	60 m/z	4.41%
C:\GCMSSOLUTION\DATA\SCFATTYACID\13122022_10.FIN	5dss7-3	5	Benzaldehyde	77 m/z	0.106%
C:\GCMSSOLUTION\DATA\SCFATTYACID\13122022_10.FIN	5dss7-3	5	>Benzaldehyde	77 m/z	0.106%
C:\GCMSSOLUTION\DATA\SCFATTYACID\13122022_10.FIN	5dss7-3	5	Propanoic acid	74 m/z	2.06%
C:\GCMSSOLUTION\DATA\SCFATTYACID\13122022_10.FIN	5dss7-3	5	>Propanoic acid	74 m/z	2.06%
C:\GCMSSOLUTION\DATA\SCFATTYACID\13122022_10.FIN	5dss7-3	5	Propanoic acid, 2-methyl-	TIC	0.526%
C:\GCMSSOLUTION\DATA\SCFATTYACID\13122022_10.FIN	5dss7-3	5	>Propanoic acid, 2-methyl-	TIC	0.526%
C:\GCMSSOLUTION\DATA\SCFATTYACID\13122022_10.FIN	5dss7-3	5	Butanoic acid	60 m/z	3.49%
C:\GCMSSOLUTION\DATA\SCFATTYACID\13122022_10.FIN	5dss7-3	5	>Butanoic acid	60 m/z	3.49%
C:\GCMSSOLUTION\DATA\SCFATTYACID\13122022_10.FIN	5dss7-3	5	>Butanoic acid, 3-methyl-	60 m/z	0.999%
C:\GCMSSOLUTION\DATA\SCFATTYACID\13122022_10.FIN	5dss7-3	5	>Butanoic acid, 2-methyl-	74 m/z (60)	0.151%
C:\GCMSSOLUTION\DATA\SCFATTYACID\13122022_10.FIN	5dss7-3	5	Pentanoic acid	60 m/z	1.24%
C:\GCMSSOLUTION\DATA\SCFATTYACID\13122022_10.FIN	5dss7-3	5	>Pentanoic acid	60 m/z	1.24%
C:\GCMSSOLUTION\DATA\SCFATTYACID\13122022_10.FIN	5dss7-3	5	?? Hexadecane	57 m/z (74)	0.0429%
C:\GCMSSOLUTION\DATA\SCFATTYACID\13122022_10.FIN	5dss7-3	5	>Octadecane	57 m/z (74)	0.0429%
C:\GCMSSOLUTION\DATA\SCFATTYACID\13122022_10.FIN	5dss7-3	5	Hexanoic acid	TIC	0.510%
C:\GCMSSOLUTION\DATA\SCFATTYACID\13122022_10.FIN	5dss7-3	5	>Hexanoic acid	TIC	0.510%
C:\GCMSSOLUTION\DATA\SCFATTYACID\13122022_10.FIN	5dss7-3	5	Butylated Hydroxytoluene	205 m/z	0.0128%
C:\GCMSSOLUTION\DATA\SCFATTYACID\13122022_10.FIN	5dss7-3	5	Heptanoic acid	60 m/z	0.0357%
C:\GCMSSOLUTION\DATA\SCFATTYACID\13122022_10.FIN	5dss7-3	5	>Pentadecanal-	82 m/z	0.0762%
C:\GCMSSOLUTION\DATA\SCFATTYACID\13122022_10.FIN	5dss7-3	5	? Octanoic Acid	60 m/z (95)	0.0104%
C:\GCMSSOLUTION\DATA\SCFATTYACID\13122022_10.FIN	5dss7-3	5	Phenol, 4-methyl-	107 m/z	0.105%
C:\GCMSSOLUTION\DATA\SCFATTYACID\13122022_10.FIN	5dss7-3	5	>p-Cresol	107 m/z	0.105%
C:\GCMSSOLUTION\DATA\SCFATTYACID\13122022_10.FIN	5dss7-3	5	?? 1-Hexadecanol	82 m/z	0.219%
C:\GCMSSOLUTION\DATA\SCFATTYACID\13122022_10.FIN	5dss7-3	5	>Hexadecanal	82 m/z	0.219%
C:\GCMSSOLUTION\DATA\SCFATTYACID\13122022_10.FIN	5dss7-3	5	>Tetradecanal	82 m/z	0.0930%
C:\GCMSSOLUTION\DATA\SCFATTYACID\13122022_10.FIN	5dss7-3	5	?? Nonanoic acid	60 m/z	0.00656%
C:\GCMSSOLUTION\DATA\SCFATTYACID\13122022_10.FIN	5dss7-3	5	? Phenol, m-tert-butyl-	135 m/z	0.0189%
C:\GCMSSOLUTION\DATA\SCFATTYACID\13122022_10.FIN	5dss7-3	5	Phenol, 2,4-bis(1,1-dimethylethyl)-	191 m/z	0.0165%
C:\GCMSSOLUTION\DATA\SCFATTYACID\13122022_10.FIN	5dss7-3	5	>Octadecanal	82 m/z (73)	0.103%
C:\GCMSSOLUTION\DATA\SCFATTYACID\13122022_10.FIN	5dss7-3	5	>13-Octadecenal, (Z)-	55 m/z	0.0673%
C:\GCMSSOLUTION\DATA\SCFATTYACID\13122022_10.FIN	5dss7-3	5	Indole	117 m/z	0.0807%
C:\GCMSSOLUTION\DATA\SCFATTYACID\13122022_10.FIN	5dss7-3	5	>Indole	117 m/z	0.0807%
C:\GCMSSOLUTION\DATA\SCFATTYACID\13122022_10.FIN	5dss7-3	5	1H-Indole, 3-methyl-	130 m/z	0.0673%
C:\GCMSSOLUTION\DATA\SCFATTYACID\13122022_10.FIN	5dss7-3	5	>Indole, 3-methyl-	130 m/z	0.0673%
C:\GCMSSOLUTION\DATA\SCFATTYACID\13122022_10.FIN	5dss7-3	5	Benzeneacetic acid	136 m/z	0.164%
C:\GCMSSOLUTION\DATA\SCFATTYACID\13122022_10.FIN	5dss7-3	5	>Benzeneacetic acid	136 m/z	0.164%
C:\GCMSSOLUTION\DATA\SCFATTYACID\13122022_10.FIN	5dss7-3	5	Benzenepropanoic acid	91 m/z	0.190%
C:\GCMSSOLUTION\DATA\SCFATTYACID\13122022_10.FIN	5dss7-3	5	>Hydrocinnamic acid	91 m/z	0.190%
C:\GCMSSOLUTION\DATA\SCFATTYACID\13122022_10.FIN	5dss7-3	5	?? Tetradecanoic acid	73 m/z	0.0171%
C:\GCMSSOLUTION\DATA\SCFATTYACID\13122022_10.FIN	5dss7-3	5	n-Hexadecanoic acid	73 m/z	0.465%
C:\GCMSSOLUTION\DATA\SCFATTYACID\13122022_10.FIN	5dss7-3	5	>n-Hexadecanoic acid	73 m/z	0.465%
C:\GCMSSOLUTION\DATA\SCFATTYACID\13122022_10.FIN	5dss7-3	5	? Octadecanoic acid	57 m/z	0.131%
C:\GCMSSOLUTION\DATA\SCFATTYACID\13122022_10.FIN	5dss7-3	5	>Octadecanoic acid	73 m/z (71)	0.146%
C:\GCMSSOLUTION\DATA\SCFATTYACID\13122022_11.FIN	1dss7-7	1	Acetic acid	60 m/z	8.46%
C:\GCMSSOLUTION\DATA\SCFATTYACID\13122022_11.FIN	1dss7-7	1	>Acetic acid	60 m/z	8.46%
C:\GCMSSOLUTION\DATA\SCFATTYACID\13122022_11.FIN	1dss7-7	1	? Furfural	96 m/z	0.00322%
C:\GCMSSOLUTION\DATA\SCFATTYACID\13122022_11.FIN	1dss7-7	1	Benzaldehyde	77 m/z	0.0104%
C:\GCMSSOLUTION\DATA\SCFATTYACID\13122022_11.FIN	1dss7-7	1	>Benzaldehyde	77 m/z (74)	0.0258%
C:\GCMSSOLUTION\DATA\SCFATTYACID\13122022_11.FIN	1dss7-7	1	Propanoic acid	74 m/z	1.27%
C:\GCMSSOLUTION\DATA\SCFATTYACID\13122022_11.FIN	1dss7-7	1	>Propanoic acid	74 m/z	1.27%
C:\GCMSSOLUTION\DATA\SCFATTYACID\13122022_11.FIN	1dss7-7	1	>Benzaldehyde	106 m/z (75)	0.0436%
C:\GCMSSOLUTION\DATA\SCFATTYACID\13122022_11.FIN	1dss7-7	1	Propanoic acid, 2-methyl-	43 m/z	0.295%
C:\GCMSSOLUTION\DATA\SCFATTYACID\13122022_11.FIN	1dss7-7	1	>Propanoic acid, 2-methyl-	43 m/z	0.295%
C:\GCMSSOLUTION\DATA\SCFATTYACID\13122022_11.FIN	1dss7-7	1	Dimethyl Sulfoxide	63 m/z	0.0315%
C:\GCMSSOLUTION\DATA\SCFATTYACID\13122022_11.FIN	1dss7-7	1	>Dimethyl Sulfoxide	63 m/z	0.0315%
C:\GCMSSOLUTION\DATA\SCFATTYACID\13122022_11.FIN	1dss7-7	1	Butanoic acid	60 m/z	2.83%
C:\GCMSSOLUTION\DATA\SCFATTYACID\13122022_11.FIN	1dss7-7	1	>Butanoic acid	60 m/z	2.83%
C:\GCMSSOLUTION\DATA\SCFATTYACID\13122022_11.FIN	1dss7-7	1	>Butanoic acid, 3-methyl-	60 m/z	1.00%
C:\GCMSSOLUTION\DATA\SCFATTYACID\13122022_11.FIN	1dss7-7	1	>Butanoic acid, 2-methyl-	41 m/z (60)	0.622%
C:\GCMSSOLUTION\DATA\SCFATTYACID\13122022_11.FIN	1dss7-7	1	>Butanoic acid, 2-methyl-	74 m/z	0.509%
C:\GCMSSOLUTION\DATA\SCFATTYACID\13122022_11.FIN	1dss7-7	1	Pentanoic acid	60 m/z	0.985%
C:\GCMSSOLUTION\DATA\SCFATTYACID\13122022_11.FIN	1dss7-7	1	>Pentanoic acid	60 m/z	0.985%
C:\GCMSSOLUTION\DATA\SCFATTYACID\13122022_11.FIN	1dss7-7	1	Hexanoic acid	60 m/z	0.193%
C:\GCMSSOLUTION\DATA\SCFATTYACID\13122022_11.FIN	1dss7-7	1	>Hexanoic acid	60 m/z	0.193%
C:\GCMSSOLUTION\DATA\SCFATTYACID\13122022_11.FIN	1dss7-7	1	Dimethyl sulfone	79 m/z	0.0217%
C:\GCMSSOLUTION\DATA\SCFATTYACID\13122022_11.FIN	1dss7-7	1	Heptanoic acid	60 m/z	0.0244%
C:\GCMSSOLUTION\DATA\SCFATTYACID\13122022_11.FIN	1dss7-7	1	>Heptanoic acid	60 m/z	0.0244%
C:\GCMSSOLUTION\DATA\SCFATTYACID\13122022_11.FIN	1dss7-7	1	? Phenol	94 m/z	0.0171%
C:\GCMSSOLUTION\DATA\SCFATTYACID\13122022_11.FIN	1dss7-7	1	? Octanoic Acid	TIC	0.00209%
C:\GCMSSOLUTION\DATA\SCFATTYACID\13122022_11.FIN	1dss7-7	1	Phenol, 4-methyl-	107 m/z	0.0604%
C:\GCMSSOLUTION\DATA\SCFATTYACID\13122022_11.FIN	1dss7-7	1	>p-Cresol	107 m/z	0.0604%
C:\GCMSSOLUTION\DATA\SCFATTYACID\13122022_11.FIN	1dss7-7	1	? Nonanoic acid	60 m/z	0.00309%
C:\GCMSSOLUTION\DATA\SCFATTYACID\13122022_11.FIN	1dss7-7	1	Benzoic Acid	TIC	0.00713%
C:\GCMSSOLUTION\DATA\SCFATTYACID\13122022_11.FIN	1dss7-7	1	Benzeneacetic acid	91 m/z	0.0303%
C:\GCMSSOLUTION\DATA\SCFATTYACID\13122022_11.FIN	1dss7-7	1	>Benzeneacetic acid	91 m/z	0.0303%
C:\GCMSSOLUTION\DATA\SCFATTYACID\13122022_11.FIN	1dss7-7	1	Benzenepropanoic acid	91 m/z	0.0352%
C:\GCMSSOLUTION\DATA\SCFATTYACID\13122022_11.FIN	1dss7-7	1	>Hydrocinnamic acid	91 m/z	0.0352%
C:\GCMSSOLUTION\DATA\SCFATTYACID\13122022_11.FIN	1dss7-7	1	? n-Hexadecanoic acid	73 m/z	0.0534%
C:\GCMSSOLUTION\DATA\SCFATTYACID\13122022_11.FIN	1dss7-7	1	>n-Hexadecanoic acid	73 m/z	0.0534%
C:\GCMSSOLUTION\DATA\SCFATTYACID\13122022_11.FIN	1dss7-7	1	? Octadecanoic acid	TIC	0.00529%
C:\GCMSSOLUTION\DATA\SCFATTYACID\13122022_12.FIN	2dss7-7	2	? Pentadecane	71 m/z	0.00876%
C:\GCMSSOLUTION\DATA\SCFATTYACID\13122022_12.FIN	2dss7-7	2	Acetic acid	60 m/z	5.60%
C:\GCMSSOLUTION\DATA\SCFATTYACID\13122022_12.FIN	2dss7-7	2	>Acetic acid	60 m/z	5.60%
C:\GCMSSOLUTION\DATA\SCFATTYACID\13122022_12.FIN	2dss7-7	2	>Benzaldehyde	77 m/z	0.0212%
C:\GCMSSOLUTION\DATA\SCFATTYACID\13122022_12.FIN	2dss7-7	2	Benzaldehyde	TIC	0.00437%
C:\GCMSSOLUTION\DATA\SCFATTYACID\13122022_12.FIN	2dss7-7	2	Propanoic acid	45 m/z	0.648%
C:\GCMSSOLUTION\DATA\SCFATTYACID\13122022_12.FIN	2dss7-7	2	>Propanoic acid	45 m/z	0.648%
C:\GCMSSOLUTION\DATA\SCFATTYACID\13122022_12.FIN	2dss7-7	2	Propanoic acid, 2-methyl-	43 m/z	0.195%
C:\GCMSSOLUTION\DATA\SCFATTYACID\13122022_12.FIN	2dss7-7	2	>Propanoic acid, 2-methyl-	43 m/z	0.195%
C:\GCMSSOLUTION\DATA\SCFATTYACID\13122022_12.FIN	2dss7-7	2	Butanoic acid	60 m/z	0.317%
C:\GCMSSOLUTION\DATA\SCFATTYACID\13122022_12.FIN	2dss7-7	2	>Butanoic acid	60 m/z	0.317%
C:\GCMSSOLUTION\DATA\SCFATTYACID\13122022_12.FIN	2dss7-7	2	>2(3H)-Furanone, dihydro-5-methyl-	56 m/z (72)	0.0170%
C:\GCMSSOLUTION\DATA\SCFATTYACID\13122022_12.FIN	2dss7-7	2	>Butanoic acid, 3-methyl-	60 m/z	0.533%
C:\GCMSSOLUTION\DATA\SCFATTYACID\13122022_12.FIN	2dss7-7	2	>Butanoic acid, 2-methyl-	41 m/z (60)	0.336%
C:\GCMSSOLUTION\DATA\SCFATTYACID\13122022_12.FIN	2dss7-7	2	>Butanoic acid, 2-methyl-	74 m/z	0.302%
C:\GCMSSOLUTION\DATA\SCFATTYACID\13122022_12.FIN	2dss7-7	2	Pentanoic acid	60 m/z	0.361%
C:\GCMSSOLUTION\DATA\SCFATTYACID\13122022_12.FIN	2dss7-7	2	>Pentanoic acid	60 m/z	0.361%
C:\GCMSSOLUTION\DATA\SCFATTYACID\13122022_12.FIN	2dss7-7	2	Hexanoic acid	60 m/z	0.181%
C:\GCMSSOLUTION\DATA\SCFATTYACID\13122022_12.FIN	2dss7-7	2	>Hexanoic acid	60 m/z	0.181%
C:\GCMSSOLUTION\DATA\SCFATTYACID\13122022_12.FIN	2dss7-7	2	Heptanoic acid	TIC	0.0116%
C:\GCMSSOLUTION\DATA\SCFATTYACID\13122022_12.FIN	2dss7-7	2	? Octanoic Acid	60 m/z	0.0126%
C:\GCMSSOLUTION\DATA\SCFATTYACID\13122022_12.FIN	2dss7-7	2	Phenol, 4-methyl-	107 m/z	0.0539%
C:\GCMSSOLUTION\DATA\SCFATTYACID\13122022_12.FIN	2dss7-7	2	>p-Cresol	107 m/z	0.0539%
C:\GCMSSOLUTION\DATA\SCFATTYACID\13122022_12.FIN	2dss7-7	2	? Nonanoic acid	60 m/z (197)	0.0174%
C:\GCMSSOLUTION\DATA\SCFATTYACID\13122022_12.FIN	2dss7-7	2	>Nonanoic acid	60 m/z (197)	0.0174%
C:\GCMSSOLUTION\DATA\SCFATTYACID\13122022_12.FIN	2dss7-7	2	>3,5-di-tert-Butyl-4-hydroxybenzaldehyde	219 m/z	0.0147%
C:\GCMSSOLUTION\DATA\SCFATTYACID\13122022_12.FIN	2dss7-7	2	? Benzeneacetic acid	91 m/z	0.0111%
C:\GCMSSOLUTION\DATA\SCFATTYACID\13122022_12.FIN	2dss7-7	2	Benzenepropanoic acid	91 m/z	0.00984%
C:\GCMSSOLUTION\DATA\SCFATTYACID\13122022_12.FIN	2dss7-7	2	?? n-Hexadecanoic acid	73 m/z	0.0181%
C:\GCMSSOLUTION\DATA\SCFATTYACID\13122022_12.FIN	2dss7-7	2	>n-Hexadecanoic acid	73 m/z	0.0181%
C:\GCMSSOLUTION\DATA\SCFATTYACID\13122022_13.FIN	3dss7-7	3	Acetic acid	60 m/z	3.26%
C:\GCMSSOLUTION\DATA\SCFATTYACID\13122022_13.FIN	3dss7-7	3	>Acetic acid	60 m/z	3.26%
C:\GCMSSOLUTION\DATA\SCFATTYACID\13122022_13.FIN	3dss7-7	3	Benzaldehyde	106 m/z	0.000921%
C:\GCMSSOLUTION\DATA\SCFATTYACID\13122022_13.FIN	3dss7-7	3	Propanoic acid	TIC	0.288%
C:\GCMSSOLUTION\DATA\SCFATTYACID\13122022_13.FIN	3dss7-7	3	>Propanoic acid	TIC	0.288%
C:\GCMSSOLUTION\DATA\SCFATTYACID\13122022_13.FIN	3dss7-7	3	Propanoic acid, 2-methyl-	43 m/z	0.215%
C:\GCMSSOLUTION\DATA\SCFATTYACID\13122022_13.FIN	3dss7-7	3	>Propanoic acid, 2-methyl-	43 m/z	0.215%
C:\GCMSSOLUTION\DATA\SCFATTYACID\13122022_13.FIN	3dss7-7	3	Butanoic acid	60 m/z	0.408%
C:\GCMSSOLUTION\DATA\SCFATTYACID\13122022_13.FIN	3dss7-7	3	>Butanoic acid	60 m/z	0.408%
C:\GCMSSOLUTION\DATA\SCFATTYACID\13122022_13.FIN	3dss7-7	3	>Butanoic acid, 2-methyl-	41 m/z (60)	0.373%
C:\GCMSSOLUTION\DATA\SCFATTYACID\13122022_13.FIN	3dss7-7	3	>Butanoic acid, 2-methyl-	74 m/z	0.284%
C:\GCMSSOLUTION\DATA\SCFATTYACID\13122022_13.FIN	3dss7-7	3	Pentanoic acid	60 m/z	0.229%
C:\GCMSSOLUTION\DATA\SCFATTYACID\13122022_13.FIN	3dss7-7	3	>Pentanoic acid	60 m/z	0.229%
C:\GCMSSOLUTION\DATA\SCFATTYACID\13122022_13.FIN	3dss7-7	3	Hexanoic acid	TIC	0.0939%
C:\GCMSSOLUTION\DATA\SCFATTYACID\13122022_13.FIN	3dss7-7	3	>Hexanoic acid	TIC	0.0939%
C:\GCMSSOLUTION\DATA\SCFATTYACID\13122022_13.FIN	3dss7-7	3	Heptanoic acid	TIC	0.0172%
C:\GCMSSOLUTION\DATA\SCFATTYACID\13122022_13.FIN	3dss7-7	3	>Heptanoic acid	60 m/z	0.0288%
C:\GCMSSOLUTION\DATA\SCFATTYACID\13122022_13.FIN	3dss7-7	3	? Octanoic Acid	TIC	0.00456%
C:\GCMSSOLUTION\DATA\SCFATTYACID\13122022_13.FIN	3dss7-7	3	>Octanoic acid	60 m/z	0.00994%
C:\GCMSSOLUTION\DATA\SCFATTYACID\13122022_13.FIN	3dss7-7	3	Phenol, 4-methyl-	107 m/z	0.0393%
C:\GCMSSOLUTION\DATA\SCFATTYACID\13122022_13.FIN	3dss7-7	3	>p-Cresol	107 m/z	0.0393%
C:\GCMSSOLUTION\DATA\SCFATTYACID\13122022_13.FIN	3dss7-7	3	? Nonanoic acid	TIC	0.00473%
C:\GCMSSOLUTION\DATA\SCFATTYACID\13122022_13.FIN	3dss7-7	3	>3,5-di-tert-Butyl-4-hydroxybenzaldehyde	219 m/z	0.00964%
C:\GCMSSOLUTION\DATA\SCFATTYACID\13122022_13.FIN	3dss7-7	3	? Benzeneacetic acid	91 m/z	0.00736%
C:\GCMSSOLUTION\DATA\SCFATTYACID\13122022_13.FIN	3dss7-7	3	? Benzenepropanoic acid	91 m/z	0.00438%
C:\GCMSSOLUTION\DATA\SCFATTYACID\13122022_14.FIN	4dss7-7	4	>Pentadecane	71 m/z	0.0263%
C:\GCMSSOLUTION\DATA\SCFATTYACID\13122022_14.FIN	4dss7-7	4	Acetic acid	TIC	0.428%
C:\GCMSSOLUTION\DATA\SCFATTYACID\13122022_14.FIN	4dss7-7	4	>Acetic acid	TIC	0.428%
C:\GCMSSOLUTION\DATA\SCFATTYACID\13122022_14.FIN	4dss7-7	4	Benzaldehyde	77 m/z	0.0365%
C:\GCMSSOLUTION\DATA\SCFATTYACID\13122022_14.FIN	4dss7-7	4	>Benzaldehyde	77 m/z	0.0365%
C:\GCMSSOLUTION\DATA\SCFATTYACID\13122022_14.FIN	4dss7-7	4	Propanoic acid	74 m/z	0.212%
C:\GCMSSOLUTION\DATA\SCFATTYACID\13122022_14.FIN	4dss7-7	4	>Propanoic acid	74 m/z	0.212%
C:\GCMSSOLUTION\DATA\SCFATTYACID\13122022_14.FIN	4dss7-7	4	Propanoic acid, 2-methyl-	43 m/z	0.0934%
C:\GCMSSOLUTION\DATA\SCFATTYACID\13122022_14.FIN	4dss7-7	4	>Propanoic acid, 2-methyl-	43 m/z	0.0934%
C:\GCMSSOLUTION\DATA\SCFATTYACID\13122022_14.FIN	4dss7-7	4	Butanoic acid	60 m/z	0.129%
C:\GCMSSOLUTION\DATA\SCFATTYACID\13122022_14.FIN	4dss7-7	4	>Butanoic acid	60 m/z	0.129%
C:\GCMSSOLUTION\DATA\SCFATTYACID\13122022_14.FIN	4dss7-7	4	>Butanoic acid, 3-methyl-	60 m/z	0.187%
C:\GCMSSOLUTION\DATA\SCFATTYACID\13122022_14.FIN	4dss7-7	4	>Butanoic acid, 3-methyl-	41 m/z	0.234%
C:\GCMSSOLUTION\DATA\SCFATTYACID\13122022_14.FIN	4dss7-7	4	Pentanoic acid	60 m/z	0.125%
C:\GCMSSOLUTION\DATA\SCFATTYACID\13122022_14.FIN	4dss7-7	4	>Pentanoic acid	60 m/z	0.125%
C:\GCMSSOLUTION\DATA\SCFATTYACID\13122022_14.FIN	4dss7-7	4	Hexanoic acid	60 m/z	0.234%
C:\GCMSSOLUTION\DATA\SCFATTYACID\13122022_14.FIN	4dss7-7	4	>Hexanoic acid	60 m/z	0.234%
C:\GCMSSOLUTION\DATA\SCFATTYACID\13122022_14.FIN	4dss7-7	4	Heptanoic acid	60 m/z	0.0287%
C:\GCMSSOLUTION\DATA\SCFATTYACID\13122022_14.FIN	4dss7-7	4	>Heptanoic acid	60 m/z	0.0287%
C:\GCMSSOLUTION\DATA\SCFATTYACID\13122022_14.FIN	4dss7-7	4	Benzothiazole	135 m/z	0.0394%
C:\GCMSSOLUTION\DATA\SCFATTYACID\13122022_14.FIN	4dss7-7	4	>Benzothiazole	135 m/z	0.0394%
C:\GCMSSOLUTION\DATA\SCFATTYACID\13122022_14.FIN	4dss7-7	4	Octanoic Acid	60 m/z	0.0831%
C:\GCMSSOLUTION\DATA\SCFATTYACID\13122022_14.FIN	4dss7-7	4	>Octanoic acid	60 m/z	0.0831%
C:\GCMSSOLUTION\DATA\SCFATTYACID\13122022_14.FIN	4dss7-7	4	Phenol, 4-methyl-	107 m/z	0.0351%
C:\GCMSSOLUTION\DATA\SCFATTYACID\13122022_14.FIN	4dss7-7	4	>p-Cresol	107 m/z (88)	0.0449%
C:\GCMSSOLUTION\DATA\SCFATTYACID\13122022_14.FIN	4dss7-7	4	Nonanoic acid	60 m/z	0.0704%
C:\GCMSSOLUTION\DATA\SCFATTYACID\13122022_14.FIN	4dss7-7	4	>Nonanoic acid	60 m/z (197)	0.0821%
C:\GCMSSOLUTION\DATA\SCFATTYACID\13122022_14.FIN	4dss7-7	4	n-Decanoic acid	60 m/z	0.0392%
C:\GCMSSOLUTION\DATA\SCFATTYACID\13122022_14.FIN	4dss7-7	4	>n-Decanoic acid	60 m/z	0.0392%
C:\GCMSSOLUTION\DATA\SCFATTYACID\13122022_14.FIN	4dss7-7	4	Phenol, 2,4-bis(1,1-dimethylethyl)-	191 m/z	0.0651%
C:\GCMSSOLUTION\DATA\SCFATTYACID\13122022_14.FIN	4dss7-7	4	>2,4-Di-tert-butylphenol	191 m/z	0.0651%
C:\GCMSSOLUTION\DATA\SCFATTYACID\13122022_14.FIN	4dss7-7	4	?? Dodecanoic acid	85 m/z	0.00666%
C:\GCMSSOLUTION\DATA\SCFATTYACID\13122022_14.FIN	4dss7-7	4	>3,5-di-tert-Butyl-4-hydroxybenzaldehyde	219 m/z	0.0666%
C:\GCMSSOLUTION\DATA\SCFATTYACID\13122022_14.FIN	4dss7-7	4	?? Benzeneacetic acid	91 m/z	0.00167%
C:\GCMSSOLUTION\DATA\SCFATTYACID\13122022_14.FIN	4dss7-7	4	? Benzenepropanoic acid	91 m/z	0.00238%
C:\GCMSSOLUTION\DATA\SCFATTYACID\13122022_14.FIN	4dss7-7	4	? n-Hexadecanoic acid	73 m/z	0.112%
C:\GCMSSOLUTION\DATA\SCFATTYACID\13122022_14.FIN	4dss7-7	4	>n-Hexadecanoic acid	73 m/z	0.112%
C:\GCMSSOLUTION\DATA\SCFATTYACID\13122022_15.FIN	5dss7-7	5	? Pentadecane	71 m/z (95)	0.0231%
C:\GCMSSOLUTION\DATA\SCFATTYACID\13122022_15.FIN	5dss7-7	5	Acetic acid	60 m/z	5.87%
C:\GCMSSOLUTION\DATA\SCFATTYACID\13122022_15.FIN	5dss7-7	5	>Acetic acid	60 m/z	5.87%
C:\GCMSSOLUTION\DATA\SCFATTYACID\13122022_15.FIN	5dss7-7	5	Benzaldehyde	77 m/z	0.104%
C:\GCMSSOLUTION\DATA\SCFATTYACID\13122022_15.FIN	5dss7-7	5	>Benzaldehyde	77 m/z (43)	0.118%
C:\GCMSSOLUTION\DATA\SCFATTYACID\13122022_15.FIN	5dss7-7	5	? Propanoic acid	74 m/z	0.412%
C:\GCMSSOLUTION\DATA\SCFATTYACID\13122022_15.FIN	5dss7-7	5	>Propanoic acid	74 m/z	0.412%
C:\GCMSSOLUTION\DATA\SCFATTYACID\13122022_15.FIN	5dss7-7	5	Propanoic acid, 2-methyl-	43 m/z	0.728%
C:\GCMSSOLUTION\DATA\SCFATTYACID\13122022_15.FIN	5dss7-7	5	>Propanoic acid, 2-methyl-	43 m/z	0.728%
C:\GCMSSOLUTION\DATA\SCFATTYACID\13122022_15.FIN	5dss7-7	5	Butanoic acid	60 m/z	0.254%
C:\GCMSSOLUTION\DATA\SCFATTYACID\13122022_15.FIN	5dss7-7	5	>Butanoic acid	60 m/z	0.254%
C:\GCMSSOLUTION\DATA\SCFATTYACID\13122022_15.FIN	5dss7-7	5	>Butanoic acid, 3-methyl-	60 m/z	1.77%
C:\GCMSSOLUTION\DATA\SCFATTYACID\13122022_15.FIN	5dss7-7	5	>Butanoic acid, 2-methyl-	41 m/z (60)	1.02%
C:\GCMSSOLUTION\DATA\SCFATTYACID\13122022_15.FIN	5dss7-7	5	>Butanoic acid, 2-methyl-	74 m/z	0.703%
C:\GCMSSOLUTION\DATA\SCFATTYACID\13122022_15.FIN	5dss7-7	5	Pentanoic acid	60 m/z	0.689%
C:\GCMSSOLUTION\DATA\SCFATTYACID\13122022_15.FIN	5dss7-7	5	>Pentanoic acid	60 m/z	0.689%
C:\GCMSSOLUTION\DATA\SCFATTYACID\13122022_15.FIN	5dss7-7	5	Hexanoic acid	60 m/z	0.145%
C:\GCMSSOLUTION\DATA\SCFATTYACID\13122022_15.FIN	5dss7-7	5	>Hexanoic acid	60 m/z	0.145%
C:\GCMSSOLUTION\DATA\SCFATTYACID\13122022_15.FIN	5dss7-7	5	Heptanoic acid	60 m/z (57)	0.0319%
C:\GCMSSOLUTION\DATA\SCFATTYACID\13122022_15.FIN	5dss7-7	5	>Heptanoic acid	60 m/z (57)	0.0319%
C:\GCMSSOLUTION\DATA\SCFATTYACID\13122022_15.FIN	5dss7-7	5	Benzothiazole	135 m/z	0.00844%
C:\GCMSSOLUTION\DATA\SCFATTYACID\13122022_15.FIN	5dss7-7	5	?? 1-Hexadecanol	82 m/z	0.0102%
C:\GCMSSOLUTION\DATA\SCFATTYACID\13122022_15.FIN	5dss7-7	5	Phenol	94 m/z	0.0147%
C:\GCMSSOLUTION\DATA\SCFATTYACID\13122022_15.FIN	5dss7-7	5	Octanoic Acid	TIC	0.0206%
C:\GCMSSOLUTION\DATA\SCFATTYACID\13122022_15.FIN	5dss7-7	5	>Octanoic acid	TIC	0.0206%
C:\GCMSSOLUTION\DATA\SCFATTYACID\13122022_15.FIN	5dss7-7	5	Phenol, 4-methyl-	107 m/z	0.522%
C:\GCMSSOLUTION\DATA\SCFATTYACID\13122022_15.FIN	5dss7-7	5	>p-Cresol	107 m/z	0.522%
C:\GCMSSOLUTION\DATA\SCFATTYACID\13122022_15.FIN	5dss7-7	5	?? Menthol	82 m/z	0.00854%
C:\GCMSSOLUTION\DATA\SCFATTYACID\13122022_15.FIN	5dss7-7	5	Nonanoic acid	TIC	0.0182%
C:\GCMSSOLUTION\DATA\SCFATTYACID\13122022_15.FIN	5dss7-7	5	>Nonanoic acid	60 m/z (197)	0.0393%
C:\GCMSSOLUTION\DATA\SCFATTYACID\13122022_15.FIN	5dss7-7	5	? n-Decanoic acid	60 m/z	0.00935%
C:\GCMSSOLUTION\DATA\SCFATTYACID\13122022_15.FIN	5dss7-7	5	Phenol, 2,4-bis(1,1-dimethylethyl)-	191 m/z	0.0128%
C:\GCMSSOLUTION\DATA\SCFATTYACID\13122022_15.FIN	5dss7-7	5	? Indole	117 m/z	0.00204%
C:\GCMSSOLUTION\DATA\SCFATTYACID\13122022_15.FIN	5dss7-7	5	>3,5-di-tert-Butyl-4-hydroxybenzaldehyde	219 m/z (93)	0.0340%
C:\GCMSSOLUTION\DATA\SCFATTYACID\13122022_15.FIN	5dss7-7	5	?? 1H-Indole, 3-methyl-	130 m/z	0.000702%
C:\GCMSSOLUTION\DATA\SCFATTYACID\13122022_15.FIN	5dss7-7	5	Benzeneacetic acid	91 m/z	0.0341%
C:\GCMSSOLUTION\DATA\SCFATTYACID\13122022_15.FIN	5dss7-7	5	>Benzeneacetic acid	91 m/z	0.0341%
C:\GCMSSOLUTION\DATA\SCFATTYACID\13122022_15.FIN	5dss7-7	5	? Benzenepropanoic acid	91 m/z	0.00439%
C:\GCMSSOLUTION\DATA\SCFATTYACID\13122022_15.FIN	5dss7-7	5	? n-Hexadecanoic acid	73 m/z	0.0545%
C:\GCMSSOLUTION\DATA\SCFATTYACID\13122022_15.FIN	5dss7-7	5	>n-Hexadecanoic acid	73 m/z	0.0545%
C:\GCMSSOLUTION\DATA\SCFATTYACID\13122022_16.FIN	contr cage -1	1	?? Pentadecane	71 m/z	0.0182%
C:\GCMSSOLUTION\DATA\SCFATTYACID\13122022_16.FIN	contr cage -1	1	Acetic acid	60 m/z	5.88%
C:\GCMSSOLUTION\DATA\SCFATTYACID\13122022_16.FIN	contr cage -1	1	>Acetic acid	60 m/z	5.88%
C:\GCMSSOLUTION\DATA\SCFATTYACID\13122022_16.FIN	contr cage -1	1	Furfural	95 m/z	0.0191%
C:\GCMSSOLUTION\DATA\SCFATTYACID\13122022_16.FIN	contr cage -1	1	Benzaldehyde	106 m/z	0.0586%
C:\GCMSSOLUTION\DATA\SCFATTYACID\13122022_16.FIN	contr cage -1	1	>Benzaldehyde	106 m/z	0.0586%
C:\GCMSSOLUTION\DATA\SCFATTYACID\13122022_16.FIN	contr cage -1	1	Propanoic acid	74 m/z	3.51%
C:\GCMSSOLUTION\DATA\SCFATTYACID\13122022_16.FIN	contr cage -1	1	>Propanoic acid	74 m/z	3.51%
C:\GCMSSOLUTION\DATA\SCFATTYACID\13122022_16.FIN	contr cage -1	1	Propanoic acid, 2-methyl-	43 m/z	0.858%
C:\GCMSSOLUTION\DATA\SCFATTYACID\13122022_16.FIN	contr cage -1	1	>Propanoic acid, 2-methyl-	43 m/z	0.858%
C:\GCMSSOLUTION\DATA\SCFATTYACID\13122022_16.FIN	contr cage -1	1	Butanoic acid	60 m/z	2.23%
C:\GCMSSOLUTION\DATA\SCFATTYACID\13122022_16.FIN	contr cage -1	1	>Butanoic acid	60 m/z	2.23%
C:\GCMSSOLUTION\DATA\SCFATTYACID\13122022_16.FIN	contr cage -1	1	>Butanoic acid, 3-methyl-	60 m/z	1.44%
C:\GCMSSOLUTION\DATA\SCFATTYACID\13122022_16.FIN	contr cage -1	1	>Butanoic acid, 3-methyl-	41 m/z	1.90%
C:\GCMSSOLUTION\DATA\SCFATTYACID\13122022_16.FIN	contr cage -1	1	>Butanoic acid, 2-methyl-	74 m/z	0.931%
C:\GCMSSOLUTION\DATA\SCFATTYACID\13122022_16.FIN	contr cage -1	1	? Borneol	95 m/z	0.0209%
C:\GCMSSOLUTION\DATA\SCFATTYACID\13122022_16.FIN	contr cage -1	1	Pentanoic acid	60 m/z	2.54%
C:\GCMSSOLUTION\DATA\SCFATTYACID\13122022_16.FIN	contr cage -1	1	>Pentanoic acid	60 m/z	2.54%
C:\GCMSSOLUTION\DATA\SCFATTYACID\13122022_16.FIN	contr cage -1	1	>Pentanoic acid, 4-methyl-	57 m/z (119)	0.0563%
C:\GCMSSOLUTION\DATA\SCFATTYACID\13122022_16.FIN	contr cage -1	1	Hexanoic acid	60 m/z	1.30%
C:\GCMSSOLUTION\DATA\SCFATTYACID\13122022_16.FIN	contr cage -1	1	>Hexanoic acid	60 m/z	1.30%
C:\GCMSSOLUTION\DATA\SCFATTYACID\13122022_16.FIN	contr cage -1	1	Heptanoic acid	60 m/z	0.126%
C:\GCMSSOLUTION\DATA\SCFATTYACID\13122022_16.FIN	contr cage -1	1	>Heptanoic acid	60 m/z	0.126%
C:\GCMSSOLUTION\DATA\SCFATTYACID\13122022_16.FIN	contr cage -1	1	Octanoic Acid	60 m/z	0.0481%
C:\GCMSSOLUTION\DATA\SCFATTYACID\13122022_16.FIN	contr cage -1	1	>Octanoic acid	60 m/z (95)	0.0613%
C:\GCMSSOLUTION\DATA\SCFATTYACID\13122022_16.FIN	contr cage -1	1	Phenol, 4-methyl-	107 m/z	0.0226%
C:\GCMSSOLUTION\DATA\SCFATTYACID\13122022_16.FIN	contr cage -1	1	?? 1-Hexadecanol	82 m/z	0.0100%
C:\GCMSSOLUTION\DATA\SCFATTYACID\13122022_16.FIN	contr cage -1	1	Nonanoic acid	60 m/z	0.0323%
C:\GCMSSOLUTION\DATA\SCFATTYACID\13122022_16.FIN	contr cage -1	1	>Nonanoic acid	60 m/z	0.0323%
C:\GCMSSOLUTION\DATA\SCFATTYACID\13122022_16.FIN	contr cage -1	1	Phenol, 2-ethyl-	107 m/z	0.0184%
C:\GCMSSOLUTION\DATA\SCFATTYACID\13122022_16.FIN	contr cage -1	1	? n-Decanoic acid	TIC	0.00456%
C:\GCMSSOLUTION\DATA\SCFATTYACID\13122022_16.FIN	contr cage -1	1	Phenol, 2,4-bis(1,1-dimethylethyl)-	191 m/z	0.0969%
C:\GCMSSOLUTION\DATA\SCFATTYACID\13122022_16.FIN	contr cage -1	1	>2,4-Di-tert-butylphenol	191 m/z	0.0969%
C:\GCMSSOLUTION\DATA\SCFATTYACID\13122022_16.FIN	contr cage -1	1	Benzoic Acid	TIC	0.00247%
C:\GCMSSOLUTION\DATA\SCFATTYACID\13122022_16.FIN	contr cage -1	1	? Dodecanoic acid	69 m/z	0.00461%
C:\GCMSSOLUTION\DATA\SCFATTYACID\13122022_16.FIN	contr cage -1	1	Indole	117 m/z	0.00253%
C:\GCMSSOLUTION\DATA\SCFATTYACID\13122022_16.FIN	contr cage -1	1	>3,5-di-tert-Butyl-4-hydroxybenzaldehyde	219 m/z	0.0443%
C:\GCMSSOLUTION\DATA\SCFATTYACID\13122022_16.FIN	contr cage -1	1	1H-Indole, 3-methyl-	130 m/z	0.0240%
C:\GCMSSOLUTION\DATA\SCFATTYACID\13122022_16.FIN	contr cage -1	1	?? Benzeneacetic acid	91 m/z	0.00910%
C:\GCMSSOLUTION\DATA\SCFATTYACID\13122022_16.FIN	contr cage -1	1	Benzenepropanoic acid	91 m/z	0.0388%
C:\GCMSSOLUTION\DATA\SCFATTYACID\13122022_16.FIN	contr cage -1	1	>Hydrocinnamic acid	91 m/z	0.0388%
C:\GCMSSOLUTION\DATA\SCFATTYACID\13122022_16.FIN	contr cage -1	1	?? Tetradecanoic acid	60 m/z	0.0107%
C:\GCMSSOLUTION\DATA\SCFATTYACID\13122022_16.FIN	contr cage -1	1	? n-Hexadecanoic acid	73 m/z	0.103%
C:\GCMSSOLUTION\DATA\SCFATTYACID\13122022_16.FIN	contr cage -1	1	>n-Hexadecanoic acid	73 m/z	0.103%
C:\GCMSSOLUTION\DATA\SCFATTYACID\13122022_17.FIN	contr cage -2	2	Acetic acid	40 m/z	4.28%
C:\GCMSSOLUTION\DATA\SCFATTYACID\13122022_17.FIN	contr cage -2	2	>Acetic acid	40 m/z	4.28%
C:\GCMSSOLUTION\DATA\SCFATTYACID\13122022_17.FIN	contr cage -2	2	Benzaldehyde	105 m/z	0.0232%
C:\GCMSSOLUTION\DATA\SCFATTYACID\13122022_17.FIN	contr cage -2	2	>Benzaldehyde	105 m/z	0.0232%
C:\GCMSSOLUTION\DATA\SCFATTYACID\13122022_17.FIN	contr cage -2	2	Propanoic acid	45 m/z	4.29%
C:\GCMSSOLUTION\DATA\SCFATTYACID\13122022_17.FIN	contr cage -2	2	>Propanoic acid	45 m/z	4.29%
C:\GCMSSOLUTION\DATA\SCFATTYACID\13122022_17.FIN	contr cage -2	2	Propanoic acid, 2-methyl-	73 m/z	1.59%
C:\GCMSSOLUTION\DATA\SCFATTYACID\13122022_17.FIN	contr cage -2	2	>Propanoic acid, 2-methyl-	73 m/z	1.59%
C:\GCMSSOLUTION\DATA\SCFATTYACID\13122022_17.FIN	contr cage -2	2	Butanoic acid	60 m/z	2.46%
C:\GCMSSOLUTION\DATA\SCFATTYACID\13122022_17.FIN	contr cage -2	2	>Butanoic acid	60 m/z	2.46%
C:\GCMSSOLUTION\DATA\SCFATTYACID\13122022_17.FIN	contr cage -2	2	>Butanoic acid, 3-methyl-	60 m/z	1.88%
C:\GCMSSOLUTION\DATA\SCFATTYACID\13122022_17.FIN	contr cage -2	2	>Butanoic acid, 2-methyl-	41 m/z (60)	1.40%
C:\GCMSSOLUTION\DATA\SCFATTYACID\13122022_17.FIN	contr cage -2	2	>Butanoic acid, 2-methyl-	74 m/z (41)	0.614%
C:\GCMSSOLUTION\DATA\SCFATTYACID\13122022_17.FIN	contr cage -2	2	Pentanoic acid	60 m/z	2.72%
C:\GCMSSOLUTION\DATA\SCFATTYACID\13122022_17.FIN	contr cage -2	2	>Pentanoic acid	60 m/z	2.72%
C:\GCMSSOLUTION\DATA\SCFATTYACID\13122022_17.FIN	contr cage -2	2	>Pentanoic acid, 4-methyl-	57 m/z (119)	0.0500%
C:\GCMSSOLUTION\DATA\SCFATTYACID\13122022_17.FIN	contr cage -2	2	Hexanoic acid	60 m/z	0.577%
C:\GCMSSOLUTION\DATA\SCFATTYACID\13122022_17.FIN	contr cage -2	2	>Hexanoic acid	60 m/z	0.577%
C:\GCMSSOLUTION\DATA\SCFATTYACID\13122022_17.FIN	contr cage -2	2	Heptanoic acid	TIC	0.0382%
C:\GCMSSOLUTION\DATA\SCFATTYACID\13122022_17.FIN	contr cage -2	2	>Heptanoic acid	60 m/z	0.0476%
C:\GCMSSOLUTION\DATA\SCFATTYACID\13122022_17.FIN	contr cage -2	2	? Octanoic Acid	60 m/z	0.0134%
C:\GCMSSOLUTION\DATA\SCFATTYACID\13122022_17.FIN	contr cage -2	2	Phenol, 4-methyl-	107 m/z	0.100%
C:\GCMSSOLUTION\DATA\SCFATTYACID\13122022_17.FIN	contr cage -2	2	>p-Cresol	107 m/z	0.100%
C:\GCMSSOLUTION\DATA\SCFATTYACID\13122022_17.FIN	contr cage -2	2	? Nonanoic acid	60 m/z	0.0141%
C:\GCMSSOLUTION\DATA\SCFATTYACID\13122022_17.FIN	contr cage -2	2	? n-Decanoic acid	60 m/z	0.0114%
C:\GCMSSOLUTION\DATA\SCFATTYACID\13122022_17.FIN	contr cage -2	2	Phenol, 2,4-bis(1,1-dimethylethyl)-	191 m/z	0.0211%
C:\GCMSSOLUTION\DATA\SCFATTYACID\13122022_17.FIN	contr cage -2	2	>2,4-Di-tert-butylphenol	191 m/z	0.0211%
C:\GCMSSOLUTION\DATA\SCFATTYACID\13122022_17.FIN	contr cage -2	2	?? Dodecanoic acid	TIC	0.000859%
C:\GCMSSOLUTION\DATA\SCFATTYACID\13122022_17.FIN	contr cage -2	2	Indole	117 m/z	0.00253%
C:\GCMSSOLUTION\DATA\SCFATTYACID\13122022_17.FIN	contr cage -2	2	>3,5-di-tert-Butyl-4-hydroxybenzaldehyde	219 m/z	0.0217%
C:\GCMSSOLUTION\DATA\SCFATTYACID\13122022_17.FIN	contr cage -2	2	1H-Indole, 3-methyl-	130 m/z	0.0311%
C:\GCMSSOLUTION\DATA\SCFATTYACID\13122022_17.FIN	contr cage -2	2	>Indole, 3-methyl-	130 m/z	0.0311%
C:\GCMSSOLUTION\DATA\SCFATTYACID\13122022_17.FIN	contr cage -2	2	? Benzeneacetic acid	91 m/z	0.00346%
C:\GCMSSOLUTION\DATA\SCFATTYACID\13122022_17.FIN	contr cage -2	2	Benzenepropanoic acid	91 m/z	0.0218%
C:\GCMSSOLUTION\DATA\SCFATTYACID\13122022_17.FIN	contr cage -2	2	>Hydrocinnamic acid	91 m/z	0.0218%
C:\GCMSSOLUTION\DATA\SCFATTYACID\13122022_17.FIN	contr cage -2	2	?? Tetradecanoic acid	60 m/z	0.00661%
C:\GCMSSOLUTION\DATA\SCFATTYACID\13122022_17.FIN	contr cage -2	2	? n-Hexadecanoic acid	73 m/z	0.0711%
C:\GCMSSOLUTION\DATA\SCFATTYACID\13122022_17.FIN	contr cage -2	2	>n-Hexadecanoic acid	73 m/z	0.0711%
C:\GCMSSOLUTION\DATA\SCFATTYACID\13122022_18.FIN	contr cage -3	3	Acetic acid	42 m/z	7.15%
C:\GCMSSOLUTION\DATA\SCFATTYACID\13122022_18.FIN	contr cage -3	3	>Acetic acid	42 m/z	7.15%
C:\GCMSSOLUTION\DATA\SCFATTYACID\13122022_18.FIN	contr cage -3	3	?? Furfural	96 m/z	0.00748%
C:\GCMSSOLUTION\DATA\SCFATTYACID\13122022_18.FIN	contr cage -3	3	Benzaldehyde	77 m/z	0.0587%
C:\GCMSSOLUTION\DATA\SCFATTYACID\13122022_18.FIN	contr cage -3	3	>Benzaldehyde	77 m/z	0.0587%
C:\GCMSSOLUTION\DATA\SCFATTYACID\13122022_18.FIN	contr cage -3	3	>Propanoic acid	105 m/z (77)	0.0932%
C:\GCMSSOLUTION\DATA\SCFATTYACID\13122022_18.FIN	contr cage -3	3	Propanoic acid	45 m/z	1.68%
C:\GCMSSOLUTION\DATA\SCFATTYACID\13122022_18.FIN	contr cage -3	3	>Propanoic acid	45 m/z	1.68%
C:\GCMSSOLUTION\DATA\SCFATTYACID\13122022_18.FIN	contr cage -3	3	Propanoic acid, 2-methyl-	43 m/z	1.71%
C:\GCMSSOLUTION\DATA\SCFATTYACID\13122022_18.FIN	contr cage -3	3	>Propanoic acid, 2-methyl-	43 m/z	1.71%
C:\GCMSSOLUTION\DATA\SCFATTYACID\13122022_18.FIN	contr cage -3	3	Butanoic acid	60 m/z	0.667%
C:\GCMSSOLUTION\DATA\SCFATTYACID\13122022_18.FIN	contr cage -3	3	>Butanoic acid	60 m/z	0.667%
C:\GCMSSOLUTION\DATA\SCFATTYACID\13122022_18.FIN	contr cage -3	3	>Butanoic acid, 3-methyl-	60 m/z	1.84%
C:\GCMSSOLUTION\DATA\SCFATTYACID\13122022_18.FIN	contr cage -3	3	>Butanoic acid, 2-methyl-	87 m/z (60)	1.67%
C:\GCMSSOLUTION\DATA\SCFATTYACID\13122022_18.FIN	contr cage -3	3	>Butanoic acid, 3-methyl-	41 m/z	2.72%
C:\GCMSSOLUTION\DATA\SCFATTYACID\13122022_18.FIN	contr cage -3	3	>Butanoic acid, 2-methyl-	74 m/z (60)	0.876%
C:\GCMSSOLUTION\DATA\SCFATTYACID\13122022_18.FIN	contr cage -3	3	Pentanoic acid	60 m/z	1.54%
C:\GCMSSOLUTION\DATA\SCFATTYACID\13122022_18.FIN	contr cage -3	3	>Pentanoic acid	60 m/z	1.54%
C:\GCMSSOLUTION\DATA\SCFATTYACID\13122022_18.FIN	contr cage -3	3	>Pentanoic acid, 4-methyl-	57 m/z (119)	0.0338%
C:\GCMSSOLUTION\DATA\SCFATTYACID\13122022_18.FIN	contr cage -3	3	Hexanoic acid	60 m/z	0.956%
C:\GCMSSOLUTION\DATA\SCFATTYACID\13122022_18.FIN	contr cage -3	3	>Hexanoic acid	60 m/z	0.956%
C:\GCMSSOLUTION\DATA\SCFATTYACID\13122022_18.FIN	contr cage -3	3	Heptanoic acid	60 m/z	0.122%
C:\GCMSSOLUTION\DATA\SCFATTYACID\13122022_18.FIN	contr cage -3	3	>Heptanoic acid	60 m/z	0.122%
C:\GCMSSOLUTION\DATA\SCFATTYACID\13122022_18.FIN	contr cage -3	3	? Phenol	94 m/z (58)	0.0114%
C:\GCMSSOLUTION\DATA\SCFATTYACID\13122022_18.FIN	contr cage -3	3	? Octanoic Acid	TIC	0.0127%
C:\GCMSSOLUTION\DATA\SCFATTYACID\13122022_18.FIN	contr cage -3	3	Phenol, 4-methyl-	107 m/z	0.150%
C:\GCMSSOLUTION\DATA\SCFATTYACID\13122022_18.FIN	contr cage -3	3	>p-Cresol	107 m/z	0.150%
C:\GCMSSOLUTION\DATA\SCFATTYACID\13122022_18.FIN	contr cage -3	3	?? 1-Hexadecanol	82 m/z	0.0180%
C:\GCMSSOLUTION\DATA\SCFATTYACID\13122022_18.FIN	contr cage -3	3	? Nonanoic acid	60 m/z	0.0168%
C:\GCMSSOLUTION\DATA\SCFATTYACID\13122022_18.FIN	contr cage -3	3	? n-Decanoic acid	60 m/z	0.0130%
C:\GCMSSOLUTION\DATA\SCFATTYACID\13122022_18.FIN	contr cage -3	3	Phenol, 2,4-bis(1,1-dimethylethyl)-	191 m/z	0.0735%
C:\GCMSSOLUTION\DATA\SCFATTYACID\13122022_18.FIN	contr cage -3	3	>2,4-Di-tert-butylphenol	191 m/z	0.0735%
C:\GCMSSOLUTION\DATA\SCFATTYACID\13122022_18.FIN	contr cage -3	3	Benzoic Acid	TIC	0.00228%
C:\GCMSSOLUTION\DATA\SCFATTYACID\13122022_18.FIN	contr cage -3	3	?? Dodecanoic acid	57 m/z	0.00444%
C:\GCMSSOLUTION\DATA\SCFATTYACID\13122022_18.FIN	contr cage -3	3	Indole	117 m/z	0.0126%
C:\GCMSSOLUTION\DATA\SCFATTYACID\13122022_18.FIN	contr cage -3	3	1H-Indole, 3-methyl-	130 m/z	0.0936%
C:\GCMSSOLUTION\DATA\SCFATTYACID\13122022_18.FIN	contr cage -3	3	>Indole, 3-methyl-	130 m/z	0.0936%
C:\GCMSSOLUTION\DATA\SCFATTYACID\13122022_18.FIN	contr cage -3	3	? Benzeneacetic acid	91 m/z	0.0140%
C:\GCMSSOLUTION\DATA\SCFATTYACID\13122022_18.FIN	contr cage -3	3	Benzenepropanoic acid	91 m/z	0.0292%
C:\GCMSSOLUTION\DATA\SCFATTYACID\13122022_18.FIN	contr cage -3	3	>Hydrocinnamic acid	91 m/z	0.0292%
C:\GCMSSOLUTION\DATA\SCFATTYACID\13122022_18.FIN	contr cage -3	3	?? Tetradecanoic acid	60 m/z	0.00971%
C:\GCMSSOLUTION\DATA\SCFATTYACID\13122022_18.FIN	contr cage -3	3	? n-Hexadecanoic acid	73 m/z	0.0993%
C:\GCMSSOLUTION\DATA\SCFATTYACID\13122022_18.FIN	contr cage -3	3	>n-Hexadecanoic acid	73 m/z	0.0993%
C:\GCMSSOLUTION\DATA\SCFATTYACID\14122022_01.FIN	1dss14-0	1	? Tridecane	57 m/z	0.0128%
C:\GCMSSOLUTION\DATA\SCFATTYACID\14122022_01.FIN	1dss14-0	1	? Pentadecane	TIC	0.00709%
C:\GCMSSOLUTION\DATA\SCFATTYACID\14122022_01.FIN	1dss14-0	1	Acetic acid	43 m/z	2.64%
C:\GCMSSOLUTION\DATA\SCFATTYACID\14122022_01.FIN	1dss14-0	1	>Acetic acid	43 m/z	2.64%
C:\GCMSSOLUTION\DATA\SCFATTYACID\14122022_01.FIN	1dss14-0	1	>Benzaldehyde	77 m/z	0.0386%
C:\GCMSSOLUTION\DATA\SCFATTYACID\14122022_01.FIN	1dss14-0	1	Benzaldehyde	77 m/z	0.00723%
C:\GCMSSOLUTION\DATA\SCFATTYACID\14122022_01.FIN	1dss14-0	1	Propanoic acid	74 m/z	2.86%
C:\GCMSSOLUTION\DATA\SCFATTYACID\14122022_01.FIN	1dss14-0	1	>Propanoic acid	74 m/z	2.86%
C:\GCMSSOLUTION\DATA\SCFATTYACID\14122022_01.FIN	1dss14-0	1	Propanoic acid, 2-methyl-	43 m/z	0.643%
C:\GCMSSOLUTION\DATA\SCFATTYACID\14122022_01.FIN	1dss14-0	1	>Propanoic acid, 2-methyl-	43 m/z	0.643%
C:\GCMSSOLUTION\DATA\SCFATTYACID\14122022_01.FIN	1dss14-0	1	Butanoic acid	60 m/z	3.27%
C:\GCMSSOLUTION\DATA\SCFATTYACID\14122022_01.FIN	1dss14-0	1	>Butanoic acid	60 m/z	3.27%
C:\GCMSSOLUTION\DATA\SCFATTYACID\14122022_01.FIN	1dss14-0	1	>Butanoic acid, 3-methyl-	60 m/z	0.771%
C:\GCMSSOLUTION\DATA\SCFATTYACID\14122022_01.FIN	1dss14-0	1	>Butanoic acid, 2-methyl-	41 m/z (60)	0.620%
C:\GCMSSOLUTION\DATA\SCFATTYACID\14122022_01.FIN	1dss14-0	1	>Butanoic acid, 2-methyl-	74 m/z	0.503%
C:\GCMSSOLUTION\DATA\SCFATTYACID\14122022_01.FIN	1dss14-0	1	>Butanoic acid, 2-methyl-	76 m/z (60)	0.209%
C:\GCMSSOLUTION\DATA\SCFATTYACID\14122022_01.FIN	1dss14-0	1	>Pentanoic acid, 4-methyl-	71 m/z (85)	0.0527%
C:\GCMSSOLUTION\DATA\SCFATTYACID\14122022_01.FIN	1dss14-0	1	Pentanoic acid	60 m/z	1.23%
C:\GCMSSOLUTION\DATA\SCFATTYACID\14122022_01.FIN	1dss14-0	1	>Pentanoic acid	60 m/z	1.23%
C:\GCMSSOLUTION\DATA\SCFATTYACID\14122022_01.FIN	1dss14-0	1	? Undecane	TIC	0.00356%
C:\GCMSSOLUTION\DATA\SCFATTYACID\14122022_01.FIN	1dss14-0	1	Hexanoic acid	60 m/z	0.560%
C:\GCMSSOLUTION\DATA\SCFATTYACID\14122022_01.FIN	1dss14-0	1	>Hexanoic acid	60 m/z	0.560%
C:\GCMSSOLUTION\DATA\SCFATTYACID\14122022_01.FIN	1dss14-0	1	Heptanoic acid	TIC	0.0370%
C:\GCMSSOLUTION\DATA\SCFATTYACID\14122022_01.FIN	1dss14-0	1	>Heptanoic acid	TIC	0.0370%
C:\GCMSSOLUTION\DATA\SCFATTYACID\14122022_01.FIN	1dss14-0	1	?? Octanoic Acid	60 m/z	0.00411%
C:\GCMSSOLUTION\DATA\SCFATTYACID\14122022_01.FIN	1dss14-0	1	Phenol, 4-methyl-	107 m/z	0.0649%
C:\GCMSSOLUTION\DATA\SCFATTYACID\14122022_01.FIN	1dss14-0	1	>p-Cresol	107 m/z	0.0649%
C:\GCMSSOLUTION\DATA\SCFATTYACID\14122022_01.FIN	1dss14-0	1	Phenol, 2,4-bis(1,1-dimethylethyl)-	191 m/z	0.0215%
C:\GCMSSOLUTION\DATA\SCFATTYACID\14122022_01.FIN	1dss14-0	1	>2,4-Di-tert-butylphenol	191 m/z	0.0215%
C:\GCMSSOLUTION\DATA\SCFATTYACID\14122022_01.FIN	1dss14-0	1	Indole	117 m/z	0.128%
C:\GCMSSOLUTION\DATA\SCFATTYACID\14122022_01.FIN	1dss14-0	1	>Indole	117 m/z	0.128%
C:\GCMSSOLUTION\DATA\SCFATTYACID\14122022_01.FIN	1dss14-0	1	>3,5-di-tert-Butyl-4-hydroxybenzaldehyde	219 m/z	0.0194%
C:\GCMSSOLUTION\DATA\SCFATTYACID\14122022_01.FIN	1dss14-0	1	?? 1H-Indole, 3-methyl-	130 m/z	0.00205%
C:\GCMSSOLUTION\DATA\SCFATTYACID\14122022_01.FIN	1dss14-0	1	? Benzeneacetic acid	91 m/z	0.00703%
C:\GCMSSOLUTION\DATA\SCFATTYACID\14122022_01.FIN	1dss14-0	1	Benzenepropanoic acid	91 m/z	0.0178%
C:\GCMSSOLUTION\DATA\SCFATTYACID\14122022_01.FIN	1dss14-0	1	? n-Hexadecanoic acid	73 m/z	0.0311%
C:\GCMSSOLUTION\DATA\SCFATTYACID\14122022_01.FIN	1dss14-0	1	>n-Hexadecanoic acid	73 m/z	0.0311%
C:\GCMSSOLUTION\DATA\SCFATTYACID\14122022_02.FIN	2dss14-0	2	>Dimethyl trisulfide	126 m/z (59)	0.0775%
C:\GCMSSOLUTION\DATA\SCFATTYACID\14122022_02.FIN	2dss14-0	2	Acetic acid	60 m/z	2.66%
C:\GCMSSOLUTION\DATA\SCFATTYACID\14122022_02.FIN	2dss14-0	2	>Acetic acid	60 m/z	2.66%
C:\GCMSSOLUTION\DATA\SCFATTYACID\14122022_02.FIN	2dss14-0	2	? Furfural	95 m/z	0.0119%
C:\GCMSSOLUTION\DATA\SCFATTYACID\14122022_02.FIN	2dss14-0	2	Benzaldehyde	106 m/z	0.0543%
C:\GCMSSOLUTION\DATA\SCFATTYACID\14122022_02.FIN	2dss14-0	2	>Benzaldehyde	106 m/z	0.0543%
C:\GCMSSOLUTION\DATA\SCFATTYACID\14122022_02.FIN	2dss14-0	2	Propanoic acid	74 m/z	1.46%
C:\GCMSSOLUTION\DATA\SCFATTYACID\14122022_02.FIN	2dss14-0	2	>Propanoic acid	74 m/z	1.46%
C:\GCMSSOLUTION\DATA\SCFATTYACID\14122022_02.FIN	2dss14-0	2	Propanoic acid, 2-methyl-	43 m/z	0.580%
C:\GCMSSOLUTION\DATA\SCFATTYACID\14122022_02.FIN	2dss14-0	2	>Propanoic acid, 2-methyl-	43 m/z	0.580%
C:\GCMSSOLUTION\DATA\SCFATTYACID\14122022_02.FIN	2dss14-0	2	Butanoic acid	60 m/z	4.36%
C:\GCMSSOLUTION\DATA\SCFATTYACID\14122022_02.FIN	2dss14-0	2	>Butanoic acid	60 m/z	4.36%
C:\GCMSSOLUTION\DATA\SCFATTYACID\14122022_02.FIN	2dss14-0	2	>Butanoic acid, 3-methyl-	60 m/z	0.789%
C:\GCMSSOLUTION\DATA\SCFATTYACID\14122022_02.FIN	2dss14-0	2	>Hexanoic acid, 2-methyl-	41 m/z	1.09%
C:\GCMSSOLUTION\DATA\SCFATTYACID\14122022_02.FIN	2dss14-0	2	>Butanoic acid, 2-methyl-	74 m/z	0.689%
C:\GCMSSOLUTION\DATA\SCFATTYACID\14122022_02.FIN	2dss14-0	2	? Borneol	95 m/z	0.0104%
C:\GCMSSOLUTION\DATA\SCFATTYACID\14122022_02.FIN	2dss14-0	2	Pentanoic acid	60 m/z	1.10%
C:\GCMSSOLUTION\DATA\SCFATTYACID\14122022_02.FIN	2dss14-0	2	>Pentanoic acid	60 m/z	1.10%
C:\GCMSSOLUTION\DATA\SCFATTYACID\14122022_02.FIN	2dss14-0	2	Hexanoic acid	60 m/z	1.49%
C:\GCMSSOLUTION\DATA\SCFATTYACID\14122022_02.FIN	2dss14-0	2	>Hexanoic acid	60 m/z	1.49%
C:\GCMSSOLUTION\DATA\SCFATTYACID\14122022_02.FIN	2dss14-0	2	Heptanoic acid	60 m/z	0.162%
C:\GCMSSOLUTION\DATA\SCFATTYACID\14122022_02.FIN	2dss14-0	2	>Heptanoic acid	60 m/z	0.162%
C:\GCMSSOLUTION\DATA\SCFATTYACID\14122022_02.FIN	2dss14-0	2	? Phenol	94 m/z	0.0280%
C:\GCMSSOLUTION\DATA\SCFATTYACID\14122022_02.FIN	2dss14-0	2	? Octanoic Acid	60 m/z	0.0129%
C:\GCMSSOLUTION\DATA\SCFATTYACID\14122022_02.FIN	2dss14-0	2	Phenol, 4-methyl-	107 m/z	0.149%
C:\GCMSSOLUTION\DATA\SCFATTYACID\14122022_02.FIN	2dss14-0	2	>p-Cresol	107 m/z	0.149%
C:\GCMSSOLUTION\DATA\SCFATTYACID\14122022_02.FIN	2dss14-0	2	>Hexadecanal	82 m/z	0.0493%
C:\GCMSSOLUTION\DATA\SCFATTYACID\14122022_02.FIN	2dss14-0	2	Phenol, 2,4-bis(1,1-dimethylethyl)-	191 m/z	0.0349%
C:\GCMSSOLUTION\DATA\SCFATTYACID\14122022_02.FIN	2dss14-0	2	>2,4-Di-tert-butylphenol	191 m/z	0.0349%
C:\GCMSSOLUTION\DATA\SCFATTYACID\14122022_02.FIN	2dss14-0	2	Indole	117 m/z	0.0826%
C:\GCMSSOLUTION\DATA\SCFATTYACID\14122022_02.FIN	2dss14-0	2	>Indole	117 m/z	0.0826%
C:\GCMSSOLUTION\DATA\SCFATTYACID\14122022_02.FIN	2dss14-0	2	1H-Indole, 3-methyl-	102 m/z	0.00695%
C:\GCMSSOLUTION\DATA\SCFATTYACID\14122022_02.FIN	2dss14-0	2	? Benzeneacetic acid	91 m/z	0.0145%
C:\GCMSSOLUTION\DATA\SCFATTYACID\14122022_02.FIN	2dss14-0	2	Benzenepropanoic acid	91 m/z	0.0693%
C:\GCMSSOLUTION\DATA\SCFATTYACID\14122022_02.FIN	2dss14-0	2	>Hydrocinnamic acid	91 m/z	0.0693%
C:\GCMSSOLUTION\DATA\SCFATTYACID\14122022_02.FIN	2dss14-0	2	?? Tetradecanoic acid	73 m/z	0.0158%
C:\GCMSSOLUTION\DATA\SCFATTYACID\14122022_02.FIN	2dss14-0	2	n-Hexadecanoic acid	73 m/z	0.525%
C:\GCMSSOLUTION\DATA\SCFATTYACID\14122022_02.FIN	2dss14-0	2	>n-Hexadecanoic acid	73 m/z	0.525%
C:\GCMSSOLUTION\DATA\SCFATTYACID\14122022_02.FIN	2dss14-0	2	?? Octadecanoic acid	TIC	0.0123%
C:\GCMSSOLUTION\DATA\SCFATTYACID\14122022_02.FIN	2dss14-0	2	>Octadecanoic acid	73 m/z (129)	0.0533%
C:\GCMSSOLUTION\DATA\SCFATTYACID\14122022_03.FIN	3dss14-0	3	>Dimethyl trisulfide	126 m/z	0.0406%
C:\GCMSSOLUTION\DATA\SCFATTYACID\14122022_03.FIN	3dss14-0	3	Acetic acid	43 m/z	0.972%
C:\GCMSSOLUTION\DATA\SCFATTYACID\14122022_03.FIN	3dss14-0	3	>Acetic acid	43 m/z	0.972%
C:\GCMSSOLUTION\DATA\SCFATTYACID\14122022_03.FIN	3dss14-0	3	Benzaldehyde	105 m/z	0.0663%
C:\GCMSSOLUTION\DATA\SCFATTYACID\14122022_03.FIN	3dss14-0	3	>Benzaldehyde	105 m/z (74)	0.0757%
C:\GCMSSOLUTION\DATA\SCFATTYACID\14122022_03.FIN	3dss14-0	3	Propanoic acid	74 m/z	0.767%
C:\GCMSSOLUTION\DATA\SCFATTYACID\14122022_03.FIN	3dss14-0	3	>Propanoic acid	74 m/z	0.767%
C:\GCMSSOLUTION\DATA\SCFATTYACID\14122022_03.FIN	3dss14-0	3	Propanoic acid, 2-methyl-	43 m/z	0.493%
C:\GCMSSOLUTION\DATA\SCFATTYACID\14122022_03.FIN	3dss14-0	3	>Propanoic acid, 2-methyl-	43 m/z	0.493%
C:\GCMSSOLUTION\DATA\SCFATTYACID\14122022_03.FIN	3dss14-0	3	Butanoic acid	60 m/z	1.96%
C:\GCMSSOLUTION\DATA\SCFATTYACID\14122022_03.FIN	3dss14-0	3	>Butanoic acid	60 m/z	1.96%
C:\GCMSSOLUTION\DATA\SCFATTYACID\14122022_03.FIN	3dss14-0	3	>Benzeneacetaldehyde	92 m/z	0.0331%
C:\GCMSSOLUTION\DATA\SCFATTYACID\14122022_03.FIN	3dss14-0	3	>Butanoic acid, 3-methyl-	60 m/z	0.796%
C:\GCMSSOLUTION\DATA\SCFATTYACID\14122022_03.FIN	3dss14-0	3	>Butanoic acid, 3-methyl-	41 m/z (74)	0.936%
C:\GCMSSOLUTION\DATA\SCFATTYACID\14122022_03.FIN	3dss14-0	3	>Butanoic acid, 2-methyl-	74 m/z	0.753%
C:\GCMSSOLUTION\DATA\SCFATTYACID\14122022_03.FIN	3dss14-0	3	Pentanoic acid	60 m/z	0.813%
C:\GCMSSOLUTION\DATA\SCFATTYACID\14122022_03.FIN	3dss14-0	3	>Pentanoic acid	60 m/z	0.813%
C:\GCMSSOLUTION\DATA\SCFATTYACID\14122022_03.FIN	3dss14-0	3	Hexanoic acid	73 m/z	1.03%
C:\GCMSSOLUTION\DATA\SCFATTYACID\14122022_03.FIN	3dss14-0	3	>Hexanoic acid	73 m/z	1.03%
C:\GCMSSOLUTION\DATA\SCFATTYACID\14122022_03.FIN	3dss14-0	3	Heptanoic acid	60 m/z	0.202%
C:\GCMSSOLUTION\DATA\SCFATTYACID\14122022_03.FIN	3dss14-0	3	>Heptanoic acid	60 m/z	0.202%
C:\GCMSSOLUTION\DATA\SCFATTYACID\14122022_03.FIN	3dss14-0	3	Phenol	94 m/z	0.00903%
C:\GCMSSOLUTION\DATA\SCFATTYACID\14122022_03.FIN	3dss14-0	3	? Octanoic Acid	60 m/z	0.0211%
C:\GCMSSOLUTION\DATA\SCFATTYACID\14122022_03.FIN	3dss14-0	3	Phenol, 4-methyl-	107 m/z	0.196%
C:\GCMSSOLUTION\DATA\SCFATTYACID\14122022_03.FIN	3dss14-0	3	>p-Cresol	107 m/z	0.196%
C:\GCMSSOLUTION\DATA\SCFATTYACID\14122022_03.FIN	3dss14-0	3	Nonanoic acid	TIC	0.0151%
C:\GCMSSOLUTION\DATA\SCFATTYACID\14122022_03.FIN	3dss14-0	3	Phenol, 2,4-bis(1,1-dimethylethyl)-	191 m/z	0.324%
C:\GCMSSOLUTION\DATA\SCFATTYACID\14122022_03.FIN	3dss14-0	3	>2,4-Di-tert-butylphenol	191 m/z	0.324%
C:\GCMSSOLUTION\DATA\SCFATTYACID\14122022_03.FIN	3dss14-0	3	Indole	117 m/z	0.00888%
C:\GCMSSOLUTION\DATA\SCFATTYACID\14122022_03.FIN	3dss14-0	3	>3,5-di-tert-Butyl-4-hydroxybenzaldehyde	219 m/z	0.0369%
C:\GCMSSOLUTION\DATA\SCFATTYACID\14122022_03.FIN	3dss14-0	3	1H-Indole, 3-methyl-	131 m/z	0.00374%
C:\GCMSSOLUTION\DATA\SCFATTYACID\14122022_03.FIN	3dss14-0	3	?? Benzeneacetic acid	91 m/z	0.00338%
C:\GCMSSOLUTION\DATA\SCFATTYACID\14122022_03.FIN	3dss14-0	3	Benzenepropanoic acid	91 m/z	0.0113%
C:\GCMSSOLUTION\DATA\SCFATTYACID\14122022_03.FIN	3dss14-0	3	Dibutyl phthalate	149 m/z	0.0385%
C:\GCMSSOLUTION\DATA\SCFATTYACID\14122022_03.FIN	3dss14-0	3	>Dibutyl phthalate	149 m/z	0.0385%
C:\GCMSSOLUTION\DATA\SCFATTYACID\14122022_03.FIN	3dss14-0	3	? n-Hexadecanoic acid	60 m/z	0.0329%
C:\GCMSSOLUTION\DATA\SCFATTYACID\14122022_04.FIN	4dss14-0	4	Pentadecane	TIC	0.0155%
C:\GCMSSOLUTION\DATA\SCFATTYACID\14122022_04.FIN	4dss14-0	4	Acetic acid	60 m/z	2.70%
C:\GCMSSOLUTION\DATA\SCFATTYACID\14122022_04.FIN	4dss14-0	4	>Acetic acid	60 m/z	2.70%
C:\GCMSSOLUTION\DATA\SCFATTYACID\14122022_04.FIN	4dss14-0	4	Benzaldehyde	74 m/z	0.0348%
C:\GCMSSOLUTION\DATA\SCFATTYACID\14122022_04.FIN	4dss14-0	4	>Benzaldehyde	74 m/z	0.0348%
C:\GCMSSOLUTION\DATA\SCFATTYACID\14122022_04.FIN	4dss14-0	4	Propanoic acid	TIC	2.66%
C:\GCMSSOLUTION\DATA\SCFATTYACID\14122022_04.FIN	4dss14-0	4	>Propanoic acid	TIC	2.66%
C:\GCMSSOLUTION\DATA\SCFATTYACID\14122022_04.FIN	4dss14-0	4	Propanoic acid, 2-methyl-	43 m/z	0.583%
C:\GCMSSOLUTION\DATA\SCFATTYACID\14122022_04.FIN	4dss14-0	4	>Propanoic acid, 2-methyl-	43 m/z	0.583%
C:\GCMSSOLUTION\DATA\SCFATTYACID\14122022_04.FIN	4dss14-0	4	Butanoic acid	60 m/z	2.45%
C:\GCMSSOLUTION\DATA\SCFATTYACID\14122022_04.FIN	4dss14-0	4	>Butanoic acid	60 m/z	2.45%
C:\GCMSSOLUTION\DATA\SCFATTYACID\14122022_04.FIN	4dss14-0	4	>Butanoic acid, 3-methyl-	87 m/z	0.901%
C:\GCMSSOLUTION\DATA\SCFATTYACID\14122022_04.FIN	4dss14-0	4	>Butanoic acid, 3-methyl-	41 m/z	1.14%
C:\GCMSSOLUTION\DATA\SCFATTYACID\14122022_04.FIN	4dss14-0	4	>Butanoic acid, 2-methyl-	74 m/z	0.585%
C:\GCMSSOLUTION\DATA\SCFATTYACID\14122022_04.FIN	4dss14-0	4	Pentanoic acid	60 m/z	1.49%
C:\GCMSSOLUTION\DATA\SCFATTYACID\14122022_04.FIN	4dss14-0	4	>Pentanoic acid	60 m/z	1.49%
C:\GCMSSOLUTION\DATA\SCFATTYACID\14122022_04.FIN	4dss14-0	4	Hexanoic acid	60 m/z	0.323%
C:\GCMSSOLUTION\DATA\SCFATTYACID\14122022_04.FIN	4dss14-0	4	>Hexanoic acid	60 m/z	0.323%
C:\GCMSSOLUTION\DATA\SCFATTYACID\14122022_04.FIN	4dss14-0	4	Heptanoic acid	60 m/z	0.0429%
C:\GCMSSOLUTION\DATA\SCFATTYACID\14122022_04.FIN	4dss14-0	4	>Heptanoic acid	60 m/z	0.0429%
C:\GCMSSOLUTION\DATA\SCFATTYACID\14122022_04.FIN	4dss14-0	4	? Octanoic Acid	60 m/z	0.00816%
C:\GCMSSOLUTION\DATA\SCFATTYACID\14122022_04.FIN	4dss14-0	4	Phenol, 4-methyl-	107 m/z	0.256%
C:\GCMSSOLUTION\DATA\SCFATTYACID\14122022_04.FIN	4dss14-0	4	>p-Cresol	107 m/z	0.256%
C:\GCMSSOLUTION\DATA\SCFATTYACID\14122022_04.FIN	4dss14-0	4	? Nonanoic acid	60 m/z	0.0118%
C:\GCMSSOLUTION\DATA\SCFATTYACID\14122022_04.FIN	4dss14-0	4	? Phenol, m-tert-butyl-	150 m/z	0.00729%
C:\GCMSSOLUTION\DATA\SCFATTYACID\14122022_04.FIN	4dss14-0	4	Phenol, 2,4-bis(1,1-dimethylethyl)-	191 m/z	0.0132%
C:\GCMSSOLUTION\DATA\SCFATTYACID\14122022_04.FIN	4dss14-0	4	Indole	117 m/z	0.0527%
C:\GCMSSOLUTION\DATA\SCFATTYACID\14122022_04.FIN	4dss14-0	4	>Indole	117 m/z	0.0527%
C:\GCMSSOLUTION\DATA\SCFATTYACID\14122022_04.FIN	4dss14-0	4	1H-Indole, 3-methyl-	TIC	0.00908%
C:\GCMSSOLUTION\DATA\SCFATTYACID\14122022_04.FIN	4dss14-0	4	?? Benzeneacetic acid	91 m/z	0.00329%
C:\GCMSSOLUTION\DATA\SCFATTYACID\14122022_04.FIN	4dss14-0	4	Benzenepropanoic acid	91 m/z	0.0153%
C:\GCMSSOLUTION\DATA\SCFATTYACID\14122022_04.FIN	4dss14-0	4	? n-Hexadecanoic acid	73 m/z	0.0472%
C:\GCMSSOLUTION\DATA\SCFATTYACID\14122022_04.FIN	4dss14-0	4	>n-Hexadecanoic acid	73 m/z	0.0472%
C:\GCMSSOLUTION\DATA\SCFATTYACID\14122022_05.FIN	5dss14-0	5	Pentadecane	57 m/z	0.0242%
C:\GCMSSOLUTION\DATA\SCFATTYACID\14122022_05.FIN	5dss14-0	5	>Pentadecane	57 m/z	0.0242%
C:\GCMSSOLUTION\DATA\SCFATTYACID\14122022_05.FIN	5dss14-0	5	Acetic acid	43 m/z	1.48%
C:\GCMSSOLUTION\DATA\SCFATTYACID\14122022_05.FIN	5dss14-0	5	>Acetic acid	43 m/z	1.48%
C:\GCMSSOLUTION\DATA\SCFATTYACID\14122022_05.FIN	5dss14-0	5	Furfural	96 m/z	0.0145%
C:\GCMSSOLUTION\DATA\SCFATTYACID\14122022_05.FIN	5dss14-0	5	>Furfural	96 m/z	0.0145%
C:\GCMSSOLUTION\DATA\SCFATTYACID\14122022_05.FIN	5dss14-0	5	>Acetic acid	57 m/z (96)	0.0624%
C:\GCMSSOLUTION\DATA\SCFATTYACID\14122022_05.FIN	5dss14-0	5	Benzaldehyde	TIC	0.0335%
C:\GCMSSOLUTION\DATA\SCFATTYACID\14122022_05.FIN	5dss14-0	5	>Benzaldehyde	TIC	0.0335%
C:\GCMSSOLUTION\DATA\SCFATTYACID\14122022_05.FIN	5dss14-0	5	Propanoic acid	74 m/z	1.30%
C:\GCMSSOLUTION\DATA\SCFATTYACID\14122022_05.FIN	5dss14-0	5	>Propanoic acid	74 m/z	1.30%
C:\GCMSSOLUTION\DATA\SCFATTYACID\14122022_05.FIN	5dss14-0	5	Propanoic acid, 2-methyl-	43 m/z	0.360%
C:\GCMSSOLUTION\DATA\SCFATTYACID\14122022_05.FIN	5dss14-0	5	>Propanoic acid, 2-methyl-	43 m/z	0.360%
C:\GCMSSOLUTION\DATA\SCFATTYACID\14122022_05.FIN	5dss14-0	5	Butanoic acid	60 m/z	1.78%
C:\GCMSSOLUTION\DATA\SCFATTYACID\14122022_05.FIN	5dss14-0	5	>Butanoic acid	60 m/z	1.78%
C:\GCMSSOLUTION\DATA\SCFATTYACID\14122022_05.FIN	5dss14-0	5	>Butanoic acid, 3-methyl-	60 m/z	0.602%
C:\GCMSSOLUTION\DATA\SCFATTYACID\14122022_05.FIN	5dss14-0	5	>Butanoic acid, 2-methyl-	74 m/z	0.467%
C:\GCMSSOLUTION\DATA\SCFATTYACID\14122022_05.FIN	5dss14-0	5	>Butanoic acid, 2-methyl-	105 m/z	0.265%
C:\GCMSSOLUTION\DATA\SCFATTYACID\14122022_05.FIN	5dss14-0	5	Pentanoic acid	60 m/z	0.952%
C:\GCMSSOLUTION\DATA\SCFATTYACID\14122022_05.FIN	5dss14-0	5	>Pentanoic acid	60 m/z	0.952%
C:\GCMSSOLUTION\DATA\SCFATTYACID\14122022_05.FIN	5dss14-0	5	Hexanoic acid	60 m/z	0.210%
C:\GCMSSOLUTION\DATA\SCFATTYACID\14122022_05.FIN	5dss14-0	5	>Hexanoic acid	60 m/z	0.210%
C:\GCMSSOLUTION\DATA\SCFATTYACID\14122022_05.FIN	5dss14-0	5	Heptanoic acid	60 m/z	0.0308%
C:\GCMSSOLUTION\DATA\SCFATTYACID\14122022_05.FIN	5dss14-0	5	>Heptanoic acid	60 m/z	0.0308%
C:\GCMSSOLUTION\DATA\SCFATTYACID\14122022_05.FIN	5dss14-0	5	?? Octanoic Acid	60 m/z	0.00586%
C:\GCMSSOLUTION\DATA\SCFATTYACID\14122022_05.FIN	5dss14-0	5	Phenol, 4-methyl-	107 m/z	0.122%
C:\GCMSSOLUTION\DATA\SCFATTYACID\14122022_05.FIN	5dss14-0	5	>p-Cresol	107 m/z	0.122%
C:\GCMSSOLUTION\DATA\SCFATTYACID\14122022_05.FIN	5dss14-0	5	>Pentadecanal-	82 m/z (109)	0.0370%
C:\GCMSSOLUTION\DATA\SCFATTYACID\14122022_05.FIN	5dss14-0	5	? Nonanoic acid	60 m/z	0.0121%
C:\GCMSSOLUTION\DATA\SCFATTYACID\14122022_05.FIN	5dss14-0	5	?? Phenol, m-tert-butyl-	135 m/z	0.00234%
C:\GCMSSOLUTION\DATA\SCFATTYACID\14122022_05.FIN	5dss14-0	5	?? n-Decanoic acid	60 m/z	0.0100%
C:\GCMSSOLUTION\DATA\SCFATTYACID\14122022_05.FIN	5dss14-0	5	Phenol, 2,4-bis(1,1-dimethylethyl)-	TIC	0.00463%
C:\GCMSSOLUTION\DATA\SCFATTYACID\14122022_05.FIN	5dss14-0	5	Indole	117 m/z	0.0362%
C:\GCMSSOLUTION\DATA\SCFATTYACID\14122022_05.FIN	5dss14-0	5	>Indole	117 m/z	0.0362%
C:\GCMSSOLUTION\DATA\SCFATTYACID\14122022_05.FIN	5dss14-0	5	>3,5-di-tert-Butyl-4-hydroxybenzaldehyde	219 m/z	0.0236%
C:\GCMSSOLUTION\DATA\SCFATTYACID\14122022_05.FIN	5dss14-0	5	? 1H-Indole, 3-methyl-	130 m/z	0.00612%
C:\GCMSSOLUTION\DATA\SCFATTYACID\14122022_05.FIN	5dss14-0	5	?? Benzeneacetic acid	91 m/z	0.00182%
C:\GCMSSOLUTION\DATA\SCFATTYACID\14122022_05.FIN	5dss14-0	5	Benzenepropanoic acid	91 m/z	0.0137%
C:\GCMSSOLUTION\DATA\SCFATTYACID\14122022_05.FIN	5dss14-0	5	? n-Hexadecanoic acid	73 m/z	0.0376%
C:\GCMSSOLUTION\DATA\SCFATTYACID\14122022_05.FIN	5dss14-0	5	>n-Hexadecanoic acid	73 m/z	0.0376%
C:\GCMSSOLUTION\DATA\SCFATTYACID\14122022_06.FIN	1dss14-3	1	? Pentadecane	TIC	0.00680%
C:\GCMSSOLUTION\DATA\SCFATTYACID\14122022_06.FIN	1dss14-3	1	? Tridecane	57 m/z	0.00970%
C:\GCMSSOLUTION\DATA\SCFATTYACID\14122022_06.FIN	1dss14-3	1	Acetic acid	45 m/z	1.69%
C:\GCMSSOLUTION\DATA\SCFATTYACID\14122022_06.FIN	1dss14-3	1	>Acetic acid	45 m/z	1.69%
C:\GCMSSOLUTION\DATA\SCFATTYACID\14122022_06.FIN	1dss14-3	1	? Furfural	95 m/z	0.00691%
C:\GCMSSOLUTION\DATA\SCFATTYACID\14122022_06.FIN	1dss14-3	1	Benzaldehyde	77 m/z	0.00688%
C:\GCMSSOLUTION\DATA\SCFATTYACID\14122022_06.FIN	1dss14-3	1	Propanoic acid	74 m/z	1.86%
C:\GCMSSOLUTION\DATA\SCFATTYACID\14122022_06.FIN	1dss14-3	1	>Propanoic acid	74 m/z	1.86%
C:\GCMSSOLUTION\DATA\SCFATTYACID\14122022_06.FIN	1dss14-3	1	Propanoic acid, 2-methyl-	43 m/z	0.350%
C:\GCMSSOLUTION\DATA\SCFATTYACID\14122022_06.FIN	1dss14-3	1	>Propanoic acid, 2-methyl-	43 m/z	0.350%
C:\GCMSSOLUTION\DATA\SCFATTYACID\14122022_06.FIN	1dss14-3	1	Butanoic acid	60 m/z	3.05%
C:\GCMSSOLUTION\DATA\SCFATTYACID\14122022_06.FIN	1dss14-3	1	>Butanoic acid	60 m/z	3.05%
C:\GCMSSOLUTION\DATA\SCFATTYACID\14122022_06.FIN	1dss14-3	1	>Benzeneacetaldehyde	91 m/z (41)	0.0362%
C:\GCMSSOLUTION\DATA\SCFATTYACID\14122022_06.FIN	1dss14-3	1	>Butanoic acid, 3-methyl-	60 m/z	0.816%
C:\GCMSSOLUTION\DATA\SCFATTYACID\14122022_06.FIN	1dss14-3	1	>Butanoic acid, 2-methyl-	41 m/z (60)	0.629%
C:\GCMSSOLUTION\DATA\SCFATTYACID\14122022_06.FIN	1dss14-3	1	>Butanoic acid, 2-methyl-	74 m/z	0.472%
C:\GCMSSOLUTION\DATA\SCFATTYACID\14122022_06.FIN	1dss14-3	1	? Hexadecane	71 m/z	0.0176%
C:\GCMSSOLUTION\DATA\SCFATTYACID\14122022_06.FIN	1dss14-3	1	Pentanoic acid	60 m/z	1.30%
C:\GCMSSOLUTION\DATA\SCFATTYACID\14122022_06.FIN	1dss14-3	1	>Pentanoic acid	60 m/z	1.30%
C:\GCMSSOLUTION\DATA\SCFATTYACID\14122022_06.FIN	1dss14-3	1	Hexanoic acid	60 m/z	1.05%
C:\GCMSSOLUTION\DATA\SCFATTYACID\14122022_06.FIN	1dss14-3	1	>Hexanoic acid	60 m/z	1.05%
C:\GCMSSOLUTION\DATA\SCFATTYACID\14122022_06.FIN	1dss14-3	1	Heptanoic acid	60 m/z	0.151%
C:\GCMSSOLUTION\DATA\SCFATTYACID\14122022_06.FIN	1dss14-3	1	>Heptanoic acid	60 m/z	0.151%
C:\GCMSSOLUTION\DATA\SCFATTYACID\14122022_06.FIN	1dss14-3	1	>Pentadecanal-	82 m/z	0.0369%
C:\GCMSSOLUTION\DATA\SCFATTYACID\14122022_06.FIN	1dss14-3	1	? Octanoic Acid	TIC	0.00339%
C:\GCMSSOLUTION\DATA\SCFATTYACID\14122022_06.FIN	1dss14-3	1	Phenol, 4-methyl-	107 m/z	0.0429%
C:\GCMSSOLUTION\DATA\SCFATTYACID\14122022_06.FIN	1dss14-3	1	>p-Cresol	107 m/z	0.0429%
C:\GCMSSOLUTION\DATA\SCFATTYACID\14122022_06.FIN	1dss14-3	1	>Tetradecanal	82 m/z	0.0669%
C:\GCMSSOLUTION\DATA\SCFATTYACID\14122022_06.FIN	1dss14-3	1	? Nonanoic acid	60 m/z	0.00413%
C:\GCMSSOLUTION\DATA\SCFATTYACID\14122022_06.FIN	1dss14-3	1	>Pentacosane	57 m/z	0.103%
C:\GCMSSOLUTION\DATA\SCFATTYACID\14122022_06.FIN	1dss14-3	1	Phenol, 2,4-bis(1,1-dimethylethyl)-	191 m/z	0.0139%
C:\GCMSSOLUTION\DATA\SCFATTYACID\14122022_06.FIN	1dss14-3	1	Tetracosane	71 m/z	0.0862%
C:\GCMSSOLUTION\DATA\SCFATTYACID\14122022_06.FIN	1dss14-3	1	>Octacosane	71 m/z	0.0862%
C:\GCMSSOLUTION\DATA\SCFATTYACID\14122022_06.FIN	1dss14-3	1	>Heptacosane	71 m/z (117)	0.0408%
C:\GCMSSOLUTION\DATA\SCFATTYACID\14122022_06.FIN	1dss14-3	1	Indole	117 m/z	0.0322%
C:\GCMSSOLUTION\DATA\SCFATTYACID\14122022_06.FIN	1dss14-3	1	>Indole	117 m/z (71)	0.0373%
C:\GCMSSOLUTION\DATA\SCFATTYACID\14122022_06.FIN	1dss14-3	1	1H-Indole, 3-methyl-	165 m/z	0.0318%
C:\GCMSSOLUTION\DATA\SCFATTYACID\14122022_06.FIN	1dss14-3	1	>Indole, 3-methyl-	165 m/z	0.0318%
C:\GCMSSOLUTION\DATA\SCFATTYACID\14122022_06.FIN	1dss14-3	1	Benzenepropanoic acid	91 m/z	0.0221%
C:\GCMSSOLUTION\DATA\SCFATTYACID\14122022_06.FIN	1dss14-3	1	? n-Hexadecanoic acid	73 m/z	0.0363%
C:\GCMSSOLUTION\DATA\SCFATTYACID\14122022_06.FIN	1dss14-3	1	>n-Hexadecanoic acid	73 m/z	0.0363%
C:\GCMSSOLUTION\DATA\SCFATTYACID\14122022_07.FIN	2dss14-3	2	Acetic acid	43 m/z	1.85%
C:\GCMSSOLUTION\DATA\SCFATTYACID\14122022_07.FIN	2dss14-3	2	>Acetic acid	43 m/z	1.85%
C:\GCMSSOLUTION\DATA\SCFATTYACID\14122022_07.FIN	2dss14-3	2	? Furfural	96 m/z	0.0142%
C:\GCMSSOLUTION\DATA\SCFATTYACID\14122022_07.FIN	2dss14-3	2	Benzaldehyde	107 m/z	0.0209%
C:\GCMSSOLUTION\DATA\SCFATTYACID\14122022_07.FIN	2dss14-3	2	>Benzaldehyde	107 m/z	0.0209%
C:\GCMSSOLUTION\DATA\SCFATTYACID\14122022_07.FIN	2dss14-3	2	Propanoic acid	74 m/z	0.807%
C:\GCMSSOLUTION\DATA\SCFATTYACID\14122022_07.FIN	2dss14-3	2	>Propanoic acid	74 m/z	0.807%
C:\GCMSSOLUTION\DATA\SCFATTYACID\14122022_07.FIN	2dss14-3	2	Propanoic acid, 2-methyl-	43 m/z	0.121%
C:\GCMSSOLUTION\DATA\SCFATTYACID\14122022_07.FIN	2dss14-3	2	>Propanoic acid, 2-methyl-	43 m/z	0.121%
C:\GCMSSOLUTION\DATA\SCFATTYACID\14122022_07.FIN	2dss14-3	2	Butanoic acid	60 m/z	1.54%
C:\GCMSSOLUTION\DATA\SCFATTYACID\14122022_07.FIN	2dss14-3	2	>Butanoic acid	60 m/z	1.54%
C:\GCMSSOLUTION\DATA\SCFATTYACID\14122022_07.FIN	2dss14-3	2	>Benzeneacetaldehyde	65 m/z (60)	0.0360%
C:\GCMSSOLUTION\DATA\SCFATTYACID\14122022_07.FIN	2dss14-3	2	>Butanoic acid, 3-methyl-	60 m/z	0.255%
C:\GCMSSOLUTION\DATA\SCFATTYACID\14122022_07.FIN	2dss14-3	2	>Butanoic acid, 2-methyl-	74 m/z	0.139%
C:\GCMSSOLUTION\DATA\SCFATTYACID\14122022_07.FIN	2dss14-3	2	Pentanoic acid	60 m/z	0.423%
C:\GCMSSOLUTION\DATA\SCFATTYACID\14122022_07.FIN	2dss14-3	2	>Pentanoic acid	60 m/z	0.423%
C:\GCMSSOLUTION\DATA\SCFATTYACID\14122022_07.FIN	2dss14-3	2	Hexanoic acid	60 m/z	0.395%
C:\GCMSSOLUTION\DATA\SCFATTYACID\14122022_07.FIN	2dss14-3	2	>Hexanoic acid	60 m/z	0.395%
C:\GCMSSOLUTION\DATA\SCFATTYACID\14122022_07.FIN	2dss14-3	2	>13-Methyltetradecanal	82 m/z	0.0213%
C:\GCMSSOLUTION\DATA\SCFATTYACID\14122022_07.FIN	2dss14-3	2	Butylated Hydroxytoluene	205 m/z	0.0101%
C:\GCMSSOLUTION\DATA\SCFATTYACID\14122022_07.FIN	2dss14-3	2	>Tetradecanal	82 m/z	0.0269%
C:\GCMSSOLUTION\DATA\SCFATTYACID\14122022_07.FIN	2dss14-3	2	Heptanoic acid	60 m/z	0.0456%
C:\GCMSSOLUTION\DATA\SCFATTYACID\14122022_07.FIN	2dss14-3	2	>Heptanoic acid	60 m/z	0.0456%
C:\GCMSSOLUTION\DATA\SCFATTYACID\14122022_07.FIN	2dss14-3	2	>Pentadecanal-	70 m/z	0.0341%
C:\GCMSSOLUTION\DATA\SCFATTYACID\14122022_07.FIN	2dss14-3	2	>Pentadecanal-	82 m/z	0.0800%
C:\GCMSSOLUTION\DATA\SCFATTYACID\14122022_07.FIN	2dss14-3	2	? Octanoic Acid	60 m/z	0.00932%
C:\GCMSSOLUTION\DATA\SCFATTYACID\14122022_07.FIN	2dss14-3	2	>Hexadecanal	57 m/z (185)	0.0395%
C:\GCMSSOLUTION\DATA\SCFATTYACID\14122022_07.FIN	2dss14-3	2	Phenol, 4-methyl-	TIC	0.0624%
C:\GCMSSOLUTION\DATA\SCFATTYACID\14122022_07.FIN	2dss14-3	2	>p-Cresol	TIC	0.0624%
C:\GCMSSOLUTION\DATA\SCFATTYACID\14122022_07.FIN	2dss14-3	2	>Hexadecanal	82 m/z	0.157%
C:\GCMSSOLUTION\DATA\SCFATTYACID\14122022_07.FIN	2dss14-3	2	? Nonanoic acid	TIC	0.00383%
C:\GCMSSOLUTION\DATA\SCFATTYACID\14122022_07.FIN	2dss14-3	2	?? Phenol, m-tert-butyl-	150 m/z	0.00794%
C:\GCMSSOLUTION\DATA\SCFATTYACID\14122022_07.FIN	2dss14-3	2	>Pentadecanal-	82 m/z (88)	0.0197%
C:\GCMSSOLUTION\DATA\SCFATTYACID\14122022_07.FIN	2dss14-3	2	Phenol, 2,4-bis(1,1-dimethylethyl)-	191 m/z	0.0136%
C:\GCMSSOLUTION\DATA\SCFATTYACID\14122022_07.FIN	2dss14-3	2	>Pentadecanal-	82 m/z	0.0266%
C:\GCMSSOLUTION\DATA\SCFATTYACID\14122022_07.FIN	2dss14-3	2	>cis-9-Hexadecenal	55 m/z (60)	0.0346%
C:\GCMSSOLUTION\DATA\SCFATTYACID\14122022_07.FIN	2dss14-3	2	Indole	117 m/z	0.0165%
C:\GCMSSOLUTION\DATA\SCFATTYACID\14122022_07.FIN	2dss14-3	2	>Indole	117 m/z	0.0165%
C:\GCMSSOLUTION\DATA\SCFATTYACID\14122022_07.FIN	2dss14-3	2	? Benzeneacetic acid	91 m/z	0.00747%
C:\GCMSSOLUTION\DATA\SCFATTYACID\14122022_07.FIN	2dss14-3	2	Benzenepropanoic acid	91 m/z	0.0162%
C:\GCMSSOLUTION\DATA\SCFATTYACID\14122022_07.FIN	2dss14-3	2	?? Tetradecanoic acid	60 m/z	0.0114%
C:\GCMSSOLUTION\DATA\SCFATTYACID\14122022_07.FIN	2dss14-3	2	n-Hexadecanoic acid	73 m/z	0.203%
C:\GCMSSOLUTION\DATA\SCFATTYACID\14122022_07.FIN	2dss14-3	2	>n-Hexadecanoic acid	73 m/z	0.203%
C:\GCMSSOLUTION\DATA\SCFATTYACID\14122022_08.FIN	3dss14-3	3	Acetic acid	60 m/z	5.53%
C:\GCMSSOLUTION\DATA\SCFATTYACID\14122022_08.FIN	3dss14-3	3	>Acetic acid	60 m/z	5.53%
C:\GCMSSOLUTION\DATA\SCFATTYACID\14122022_08.FIN	3dss14-3	3	Benzaldehyde	77 m/z	0.0869%
C:\GCMSSOLUTION\DATA\SCFATTYACID\14122022_08.FIN	3dss14-3	3	>Benzaldehyde	77 m/z (57)	0.0920%
C:\GCMSSOLUTION\DATA\SCFATTYACID\14122022_08.FIN	3dss14-3	3	Propanoic acid	73 m/z	3.63%
C:\GCMSSOLUTION\DATA\SCFATTYACID\14122022_08.FIN	3dss14-3	3	>Propanoic acid	73 m/z	3.63%
C:\GCMSSOLUTION\DATA\SCFATTYACID\14122022_08.FIN	3dss14-3	3	Propanoic acid, 2-methyl-	43 m/z	0.748%
C:\GCMSSOLUTION\DATA\SCFATTYACID\14122022_08.FIN	3dss14-3	3	>Propanoic acid, 2-methyl-	43 m/z	0.748%
C:\GCMSSOLUTION\DATA\SCFATTYACID\14122022_08.FIN	3dss14-3	3	Butanoic acid	60 m/z	6.10%
C:\GCMSSOLUTION\DATA\SCFATTYACID\14122022_08.FIN	3dss14-3	3	>Butanoic acid	60 m/z	6.10%
C:\GCMSSOLUTION\DATA\SCFATTYACID\14122022_08.FIN	3dss14-3	3	>Benzeneacetaldehyde	91 m/z (57)	0.0735%
C:\GCMSSOLUTION\DATA\SCFATTYACID\14122022_08.FIN	3dss14-3	3	>Butanoic acid, 3-methyl-	60 m/z	1.45%
C:\GCMSSOLUTION\DATA\SCFATTYACID\14122022_08.FIN	3dss14-3	3	>Butanoic acid, 2-methyl-	41 m/z (60)	0.995%
C:\GCMSSOLUTION\DATA\SCFATTYACID\14122022_08.FIN	3dss14-3	3	>Butanoic acid, 2-methyl-	74 m/z	0.655%
C:\GCMSSOLUTION\DATA\SCFATTYACID\14122022_08.FIN	3dss14-3	3	? Borneol	95 m/z	0.00643%
C:\GCMSSOLUTION\DATA\SCFATTYACID\14122022_08.FIN	3dss14-3	3	Pentanoic acid	60 m/z	1.94%
C:\GCMSSOLUTION\DATA\SCFATTYACID\14122022_08.FIN	3dss14-3	3	>Pentanoic acid	60 m/z	1.94%
C:\GCMSSOLUTION\DATA\SCFATTYACID\14122022_08.FIN	3dss14-3	3	Hexanoic acid	TIC	0.747%
C:\GCMSSOLUTION\DATA\SCFATTYACID\14122022_08.FIN	3dss14-3	3	>Hexanoic acid	TIC	0.747%
C:\GCMSSOLUTION\DATA\SCFATTYACID\14122022_08.FIN	3dss14-3	3	>Hexadecanal	82 m/z (60)	0.0541%
C:\GCMSSOLUTION\DATA\SCFATTYACID\14122022_08.FIN	3dss14-3	3	Butylated Hydroxytoluene	TIC	0.0112%
C:\GCMSSOLUTION\DATA\SCFATTYACID\14122022_08.FIN	3dss14-3	3	Heptanoic acid	60 m/z	0.0689%
C:\GCMSSOLUTION\DATA\SCFATTYACID\14122022_08.FIN	3dss14-3	3	>Heptanoic acid	60 m/z	0.0689%
C:\GCMSSOLUTION\DATA\SCFATTYACID\14122022_08.FIN	3dss14-3	3	>Pentadecanal-	57 m/z	0.0721%
C:\GCMSSOLUTION\DATA\SCFATTYACID\14122022_08.FIN	3dss14-3	3	>Pentadecanal-	57 m/z (73)	0.117%
C:\GCMSSOLUTION\DATA\SCFATTYACID\14122022_08.FIN	3dss14-3	3	? Phenol	94 m/z	0.00519%
C:\GCMSSOLUTION\DATA\SCFATTYACID\14122022_08.FIN	3dss14-3	3	? Octanoic Acid	60 m/z (95)	0.0183%
C:\GCMSSOLUTION\DATA\SCFATTYACID\14122022_08.FIN	3dss14-3	3	>Tetradecanal	TIC	0.0506%
C:\GCMSSOLUTION\DATA\SCFATTYACID\14122022_08.FIN	3dss14-3	3	Phenol, 4-methyl-	107 m/z	0.0331%
C:\GCMSSOLUTION\DATA\SCFATTYACID\14122022_08.FIN	3dss14-3	3	>Hexadecanal	82 m/z (73)	0.188%
C:\GCMSSOLUTION\DATA\SCFATTYACID\14122022_08.FIN	3dss14-3	3	? Phenol, m-tert-butyl-	150 m/z	0.0278%
C:\GCMSSOLUTION\DATA\SCFATTYACID\14122022_08.FIN	3dss14-3	3	?? n-Decanoic acid	129 m/z	0.00480%
C:\GCMSSOLUTION\DATA\SCFATTYACID\14122022_08.FIN	3dss14-3	3	>Pentadecanal-	82 m/z (73)	0.0489%
C:\GCMSSOLUTION\DATA\SCFATTYACID\14122022_08.FIN	3dss14-3	3	Indole	117 m/z	0.145%
C:\GCMSSOLUTION\DATA\SCFATTYACID\14122022_08.FIN	3dss14-3	3	>Indole	117 m/z	0.145%
C:\GCMSSOLUTION\DATA\SCFATTYACID\14122022_08.FIN	3dss14-3	3	1H-Indole, 3-methyl-	130 m/z	0.0307%
C:\GCMSSOLUTION\DATA\SCFATTYACID\14122022_08.FIN	3dss14-3	3	Benzeneacetic acid	91 m/z	0.0737%
C:\GCMSSOLUTION\DATA\SCFATTYACID\14122022_08.FIN	3dss14-3	3	>Benzeneacetic acid	91 m/z	0.0737%
C:\GCMSSOLUTION\DATA\SCFATTYACID\14122022_08.FIN	3dss14-3	3	Benzenepropanoic acid	91 m/z	0.125%
C:\GCMSSOLUTION\DATA\SCFATTYACID\14122022_08.FIN	3dss14-3	3	>Hydrocinnamic acid	91 m/z	0.125%
C:\GCMSSOLUTION\DATA\SCFATTYACID\14122022_08.FIN	3dss14-3	3	? Tetradecanoic acid	73 m/z	0.0244%
C:\GCMSSOLUTION\DATA\SCFATTYACID\14122022_08.FIN	3dss14-3	3	n-Hexadecanoic acid	73 m/z	0.622%
C:\GCMSSOLUTION\DATA\SCFATTYACID\14122022_08.FIN	3dss14-3	3	>n-Hexadecanoic acid	73 m/z	0.622%
C:\GCMSSOLUTION\DATA\SCFATTYACID\14122022_08.FIN	3dss14-3	3	? Octadecanoic acid	129 m/z	0.0461%
C:\GCMSSOLUTION\DATA\SCFATTYACID\14122022_08.FIN	3dss14-3	3	>Octadecanoic acid	129 m/z	0.0461%
C:\GCMSSOLUTION\DATA\SCFATTYACID\14122022_09.FIN	4dss14-3	4	Pentadecane	57 m/z	0.0201%
C:\GCMSSOLUTION\DATA\SCFATTYACID\14122022_09.FIN	4dss14-3	4	Acetic acid	60 m/z	4.52%
C:\GCMSSOLUTION\DATA\SCFATTYACID\14122022_09.FIN	4dss14-3	4	>Acetic acid	60 m/z	4.52%
C:\GCMSSOLUTION\DATA\SCFATTYACID\14122022_09.FIN	4dss14-3	4	Furfural	96 m/z	0.00580%
C:\GCMSSOLUTION\DATA\SCFATTYACID\14122022_09.FIN	4dss14-3	4	Benzaldehyde	77 m/z	0.112%
C:\GCMSSOLUTION\DATA\SCFATTYACID\14122022_09.FIN	4dss14-3	4	>Benzaldehyde	77 m/z	0.112%
C:\GCMSSOLUTION\DATA\SCFATTYACID\14122022_09.FIN	4dss14-3	4	Propanoic acid	TIC	1.64%
C:\GCMSSOLUTION\DATA\SCFATTYACID\14122022_09.FIN	4dss14-3	4	>Propanoic acid	TIC	1.64%
C:\GCMSSOLUTION\DATA\SCFATTYACID\14122022_09.FIN	4dss14-3	4	Propanoic acid, 2-methyl-	43 m/z	0.933%
C:\GCMSSOLUTION\DATA\SCFATTYACID\14122022_09.FIN	4dss14-3	4	>Propanoic acid, 2-methyl-	43 m/z	0.933%
C:\GCMSSOLUTION\DATA\SCFATTYACID\14122022_09.FIN	4dss14-3	4	Butanoic acid	60 m/z	6.37%
C:\GCMSSOLUTION\DATA\SCFATTYACID\14122022_09.FIN	4dss14-3	4	>Butanoic acid	60 m/z	6.37%
C:\GCMSSOLUTION\DATA\SCFATTYACID\14122022_09.FIN	4dss14-3	4	>Butanoic acid, 3-methyl-	60 m/z	1.93%
C:\GCMSSOLUTION\DATA\SCFATTYACID\14122022_09.FIN	4dss14-3	4	>Butanoic acid, 2-methyl-	74 m/z	0.753%
C:\GCMSSOLUTION\DATA\SCFATTYACID\14122022_09.FIN	4dss14-3	4	Pentanoic acid	60 m/z	1.87%
C:\GCMSSOLUTION\DATA\SCFATTYACID\14122022_09.FIN	4dss14-3	4	>Pentanoic acid	60 m/z	1.87%
C:\GCMSSOLUTION\DATA\SCFATTYACID\14122022_09.FIN	4dss14-3	4	Hexanoic acid	60 m/z	2.06%
C:\GCMSSOLUTION\DATA\SCFATTYACID\14122022_09.FIN	4dss14-3	4	>Hexanoic acid	60 m/z	2.06%
C:\GCMSSOLUTION\DATA\SCFATTYACID\14122022_09.FIN	4dss14-3	4	? Butylated Hydroxytoluene	205 m/z	0.00700%
C:\GCMSSOLUTION\DATA\SCFATTYACID\14122022_09.FIN	4dss14-3	4	Heptanoic acid	60 m/z	0.280%
C:\GCMSSOLUTION\DATA\SCFATTYACID\14122022_09.FIN	4dss14-3	4	>Heptanoic acid	60 m/z	0.280%
C:\GCMSSOLUTION\DATA\SCFATTYACID\14122022_09.FIN	4dss14-3	4	>Pentadecanal-	82 m/z	0.0324%
C:\GCMSSOLUTION\DATA\SCFATTYACID\14122022_09.FIN	4dss14-3	4	Octanoic Acid	60 m/z	0.0246%
C:\GCMSSOLUTION\DATA\SCFATTYACID\14122022_09.FIN	4dss14-3	4	Phenol, 4-methyl-	107 m/z	0.130%
C:\GCMSSOLUTION\DATA\SCFATTYACID\14122022_09.FIN	4dss14-3	4	>p-Cresol	107 m/z	0.130%
C:\GCMSSOLUTION\DATA\SCFATTYACID\14122022_09.FIN	4dss14-3	4	>Hexadecanal	57 m/z	0.0496%
C:\GCMSSOLUTION\DATA\SCFATTYACID\14122022_09.FIN	4dss14-3	4	>Hexadecanal	82 m/z	0.0799%
C:\GCMSSOLUTION\DATA\SCFATTYACID\14122022_09.FIN	4dss14-3	4	? Nonanoic acid	TIC	0.00449%
C:\GCMSSOLUTION\DATA\SCFATTYACID\14122022_09.FIN	4dss14-3	4	? Phenol, m-tert-butyl-	150 m/z	0.00953%
C:\GCMSSOLUTION\DATA\SCFATTYACID\14122022_09.FIN	4dss14-3	4	Phenol, 2,4-bis(1,1-dimethylethyl)-	191 m/z	0.0145%
C:\GCMSSOLUTION\DATA\SCFATTYACID\14122022_09.FIN	4dss14-3	4	>Eicosanal-	82 m/z	0.0292%
C:\GCMSSOLUTION\DATA\SCFATTYACID\14122022_09.FIN	4dss14-3	4	Indole	117 m/z	0.0867%
C:\GCMSSOLUTION\DATA\SCFATTYACID\14122022_09.FIN	4dss14-3	4	>Indole	117 m/z	0.0867%
C:\GCMSSOLUTION\DATA\SCFATTYACID\14122022_09.FIN	4dss14-3	4	1H-Indole, 3-methyl-	130 m/z	0.0877%
C:\GCMSSOLUTION\DATA\SCFATTYACID\14122022_09.FIN	4dss14-3	4	>Indole, 3-methyl-	130 m/z	0.0877%
C:\GCMSSOLUTION\DATA\SCFATTYACID\14122022_09.FIN	4dss14-3	4	Benzeneacetic acid	91 m/z	0.0417%
C:\GCMSSOLUTION\DATA\SCFATTYACID\14122022_09.FIN	4dss14-3	4	>Benzeneacetic acid	91 m/z	0.0417%
C:\GCMSSOLUTION\DATA\SCFATTYACID\14122022_09.FIN	4dss14-3	4	Benzenepropanoic acid	91 m/z	0.110%
C:\GCMSSOLUTION\DATA\SCFATTYACID\14122022_09.FIN	4dss14-3	4	>Hydrocinnamic acid	91 m/z	0.110%
C:\GCMSSOLUTION\DATA\SCFATTYACID\14122022_09.FIN	4dss14-3	4	?? Tetradecanoic acid	TIC	0.00355%
C:\GCMSSOLUTION\DATA\SCFATTYACID\14122022_09.FIN	4dss14-3	4	n-Hexadecanoic acid	73 m/z	0.278%
C:\GCMSSOLUTION\DATA\SCFATTYACID\14122022_09.FIN	4dss14-3	4	>n-Hexadecanoic acid	73 m/z	0.278%
C:\GCMSSOLUTION\DATA\SCFATTYACID\14122022_09.FIN	4dss14-3	4	? Octadecanoic acid	TIC	0.00712%
C:\GCMSSOLUTION\DATA\SCFATTYACID\14122022_10.FIN	5dss14-3	5	Acetic acid	45 m/z	2.31%
C:\GCMSSOLUTION\DATA\SCFATTYACID\14122022_10.FIN	5dss14-3	5	>Acetic acid	45 m/z	2.31%
C:\GCMSSOLUTION\DATA\SCFATTYACID\14122022_10.FIN	5dss14-3	5	? Benzaldehyde	77 m/z	0.0547%
C:\GCMSSOLUTION\DATA\SCFATTYACID\14122022_10.FIN	5dss14-3	5	>Benzaldehyde	77 m/z (45)	0.0619%
C:\GCMSSOLUTION\DATA\SCFATTYACID\14122022_10.FIN	5dss14-3	5	Propanoic acid	45 m/z	1.13%
C:\GCMSSOLUTION\DATA\SCFATTYACID\14122022_10.FIN	5dss14-3	5	>Propanoic acid	45 m/z	1.13%
C:\GCMSSOLUTION\DATA\SCFATTYACID\14122022_10.FIN	5dss14-3	5	Propanoic acid, 2-methyl-	43 m/z	0.487%
C:\GCMSSOLUTION\DATA\SCFATTYACID\14122022_10.FIN	5dss14-3	5	>Propanoic acid, 2-methyl-	43 m/z	0.487%
C:\GCMSSOLUTION\DATA\SCFATTYACID\14122022_10.FIN	5dss14-3	5	Butanoic acid	60 m/z	2.73%
C:\GCMSSOLUTION\DATA\SCFATTYACID\14122022_10.FIN	5dss14-3	5	>Butanoic acid	60 m/z	2.73%
C:\GCMSSOLUTION\DATA\SCFATTYACID\14122022_10.FIN	5dss14-3	5	>Benzeneacetaldehyde	91 m/z	0.0167%
C:\GCMSSOLUTION\DATA\SCFATTYACID\14122022_10.FIN	5dss14-3	5	>Butanoic acid, 3-methyl-	60 m/z	0.991%
C:\GCMSSOLUTION\DATA\SCFATTYACID\14122022_10.FIN	5dss14-3	5	>Butanoic acid, 2-methyl-	41 m/z (60)	0.638%
C:\GCMSSOLUTION\DATA\SCFATTYACID\14122022_10.FIN	5dss14-3	5	>Butanoic acid, 2-methyl-	74 m/z	0.433%
C:\GCMSSOLUTION\DATA\SCFATTYACID\14122022_10.FIN	5dss14-3	5	?? Tetradecane	71 m/z	0.0188%
C:\GCMSSOLUTION\DATA\SCFATTYACID\14122022_10.FIN	5dss14-3	5	>Heptadecane	71 m/z	0.0188%
C:\GCMSSOLUTION\DATA\SCFATTYACID\14122022_10.FIN	5dss14-3	5	Pentanoic acid	60 m/z	1.11%
C:\GCMSSOLUTION\DATA\SCFATTYACID\14122022_10.FIN	5dss14-3	5	>Pentanoic acid	60 m/z	1.11%
C:\GCMSSOLUTION\DATA\SCFATTYACID\14122022_10.FIN	5dss14-3	5	Hexanoic acid	60 m/z	0.585%
C:\GCMSSOLUTION\DATA\SCFATTYACID\14122022_10.FIN	5dss14-3	5	>Hexanoic acid	60 m/z	0.585%
C:\GCMSSOLUTION\DATA\SCFATTYACID\14122022_10.FIN	5dss14-3	5	Heptanoic acid	60 m/z	0.0826%
C:\GCMSSOLUTION\DATA\SCFATTYACID\14122022_10.FIN	5dss14-3	5	>Heptanoic acid	60 m/z	0.0826%
C:\GCMSSOLUTION\DATA\SCFATTYACID\14122022_10.FIN	5dss14-3	5	?? Menthol	70 m/z	0.00837%
C:\GCMSSOLUTION\DATA\SCFATTYACID\14122022_10.FIN	5dss14-3	5	>Pentadecanal-	57 m/z	0.0222%
C:\GCMSSOLUTION\DATA\SCFATTYACID\14122022_10.FIN	5dss14-3	5	? Octanoic Acid	60 m/z	0.00842%
C:\GCMSSOLUTION\DATA\SCFATTYACID\14122022_10.FIN	5dss14-3	5	Phenol, 4-methyl-	107 m/z	0.310%
C:\GCMSSOLUTION\DATA\SCFATTYACID\14122022_10.FIN	5dss14-3	5	>p-Cresol	107 m/z	0.310%
C:\GCMSSOLUTION\DATA\SCFATTYACID\14122022_10.FIN	5dss14-3	5	>Tetradecanal	TIC	0.0351%
C:\GCMSSOLUTION\DATA\SCFATTYACID\14122022_10.FIN	5dss14-3	5	? Nonanoic acid	TIC	0.00624%
C:\GCMSSOLUTION\DATA\SCFATTYACID\14122022_10.FIN	5dss14-3	5	Phenol, 2,4-bis(1,1-dimethylethyl)-	191 m/z	0.0118%
C:\GCMSSOLUTION\DATA\SCFATTYACID\14122022_10.FIN	5dss14-3	5	Indole	117 m/z	0.0221%
C:\GCMSSOLUTION\DATA\SCFATTYACID\14122022_10.FIN	5dss14-3	5	>Indole	117 m/z	0.0221%
C:\GCMSSOLUTION\DATA\SCFATTYACID\14122022_10.FIN	5dss14-3	5	? 1H-Indole, 3-methyl-	TIC	0.00542%
C:\GCMSSOLUTION\DATA\SCFATTYACID\14122022_10.FIN	5dss14-3	5	? Benzeneacetic acid	91 m/z	0.0118%
C:\GCMSSOLUTION\DATA\SCFATTYACID\14122022_10.FIN	5dss14-3	5	Benzenepropanoic acid	91 m/z	0.0175%
C:\GCMSSOLUTION\DATA\SCFATTYACID\14122022_10.FIN	5dss14-3	5	>Hydrocinnamic acid	91 m/z	0.0175%
C:\GCMSSOLUTION\DATA\SCFATTYACID\14122022_10.FIN	5dss14-3	5	?? Tetradecanoic acid	129 m/z	0.00402%
C:\GCMSSOLUTION\DATA\SCFATTYACID\14122022_10.FIN	5dss14-3	5	? n-Hexadecanoic acid	73 m/z	0.0597%
C:\GCMSSOLUTION\DATA\SCFATTYACID\14122022_10.FIN	5dss14-3	5	>n-Hexadecanoic acid	73 m/z	0.0597%
C:\GCMSSOLUTION\DATA\SCFATTYACID\14122022_11.FIN	1dss14-7	1	Acetic acid	45 m/z	0.108%
C:\GCMSSOLUTION\DATA\SCFATTYACID\14122022_11.FIN		1	>Acetic acid	45 m/z (71)	0.120%
C:\GCMSSOLUTION\DATA\SCFATTYACID\14122022_11.FIN		1	Propanoic acid	TIC	0.0240%
C:\GCMSSOLUTION\DATA\SCFATTYACID\14122022_11.FIN		1	>Propanoic acid	74 m/z (106)	0.0353%
C:\GCMSSOLUTION\DATA\SCFATTYACID\14122022_11.FIN		1	Butanoic acid	60 m/z	0.0275%
C:\GCMSSOLUTION\DATA\SCFATTYACID\14122022_11.FIN		1	>Butanoic acid	60 m/z	0.0275%
C:\GCMSSOLUTION\DATA\SCFATTYACID\14122022_11.FIN		1	>Butanoic acid, 3-methyl-	60 m/z	0.0250%
C:\GCMSSOLUTION\DATA\SCFATTYACID\14122022_11.FIN		1	? Pentanoic acid	60 m/z	0.0120%
C:\GCMSSOLUTION\DATA\SCFATTYACID\14122022_11.FIN		1	Hexanoic acid	60 m/z	0.104%
C:\GCMSSOLUTION\DATA\SCFATTYACID\14122022_11.FIN		1	>Hexanoic acid	60 m/z (71)	0.118%
C:\GCMSSOLUTION\DATA\SCFATTYACID\14122022_11.FIN		1	Heptanoic acid	60 m/z	0.0363%
C:\GCMSSOLUTION\DATA\SCFATTYACID\14122022_11.FIN		1	>Heptanoic acid	60 m/z	0.0363%
C:\GCMSSOLUTION\DATA\SCFATTYACID\14122022_11.FIN		1	Phenol	94 m/z	0.0113%
C:\GCMSSOLUTION\DATA\SCFATTYACID\14122022_11.FIN		1	Octanoic Acid	60 m/z	0.101%
C:\GCMSSOLUTION\DATA\SCFATTYACID\14122022_11.FIN		1	>Octanoic acid	60 m/z	0.101%
C:\GCMSSOLUTION\DATA\SCFATTYACID\14122022_11.FIN		1	Phenol, 4-methyl-	107 m/z	0.00670%
C:\GCMSSOLUTION\DATA\SCFATTYACID\14122022_11.FIN		1	Nonanoic acid	73 m/z	0.299%
C:\GCMSSOLUTION\DATA\SCFATTYACID\14122022_11.FIN		1	>Nonanoic acid	73 m/z	0.299%
C:\GCMSSOLUTION\DATA\SCFATTYACID\14122022_11.FIN		1	n-Decanoic acid	60 m/z	0.0423%
C:\GCMSSOLUTION\DATA\SCFATTYACID\14122022_11.FIN		1	>n-Decanoic acid	60 m/z (69)	0.0620%
C:\GCMSSOLUTION\DATA\SCFATTYACID\14122022_11.FIN		1	Phenol, 2,4-bis(1,1-dimethylethyl)-	191 m/z	0.0743%
C:\GCMSSOLUTION\DATA\SCFATTYACID\14122022_11.FIN		1	>2,4-Di-tert-butylphenol	191 m/z	0.0743%
C:\GCMSSOLUTION\DATA\SCFATTYACID\14122022_11.FIN		1	?? Indole	117 m/z	0.00118%
C:\GCMSSOLUTION\DATA\SCFATTYACID\14122022_11.FIN		1	? n-Hexadecanoic acid	73 m/z	0.101%
C:\GCMSSOLUTION\DATA\SCFATTYACID\14122022_11.FIN		1	>n-Hexadecanoic acid	73 m/z	0.101%
C:\GCMSSOLUTION\DATA\SCFATTYACID\14122022_12.FIN	2dss14-7	2	Acetic acid	45 m/z	0.0888%
C:\GCMSSOLUTION\DATA\SCFATTYACID\14122022_12.FIN		2	>Acetic acid	45 m/z	0.0888%
C:\GCMSSOLUTION\DATA\SCFATTYACID\14122022_12.FIN		2	Benzaldehyde	106 m/z	0.0114%
C:\GCMSSOLUTION\DATA\SCFATTYACID\14122022_12.FIN		2	Propanoic acid	TIC	0.0257%
C:\GCMSSOLUTION\DATA\SCFATTYACID\14122022_12.FIN		2	>Propanoic acid	TIC	0.0257%
C:\GCMSSOLUTION\DATA\SCFATTYACID\14122022_12.FIN		2	Propanoic acid, 2-methyl-	43 m/z	0.0430%
C:\GCMSSOLUTION\DATA\SCFATTYACID\14122022_12.FIN		2	>Propanoic acid, 2-methyl-	43 m/z	0.0430%
C:\GCMSSOLUTION\DATA\SCFATTYACID\14122022_12.FIN		2	Butanoic acid	60 m/z	0.0126%
C:\GCMSSOLUTION\DATA\SCFATTYACID\14122022_12.FIN		2	>Butanoic acid, 3-methyl-	43 m/z	0.146%
C:\GCMSSOLUTION\DATA\SCFATTYACID\14122022_12.FIN		2	Pentanoic acid	60 m/z	0.0431%
C:\GCMSSOLUTION\DATA\SCFATTYACID\14122022_12.FIN		2	>Pentanoic acid	60 m/z	0.0431%
C:\GCMSSOLUTION\DATA\SCFATTYACID\14122022_12.FIN		2	Hexanoic acid	60 m/z (133)	0.0464%
C:\GCMSSOLUTION\DATA\SCFATTYACID\14122022_12.FIN		2	>Hexanoic acid	60 m/z (133)	0.0464%
C:\GCMSSOLUTION\DATA\SCFATTYACID\14122022_12.FIN		2	? Heptanoic acid	60 m/z (57)	0.0170%
C:\GCMSSOLUTION\DATA\SCFATTYACID\14122022_12.FIN		2	>Heptanoic acid	60 m/z (57)	0.0170%
C:\GCMSSOLUTION\DATA\SCFATTYACID\14122022_12.FIN		2	?? Phenol	94 m/z	0.000603%
C:\GCMSSOLUTION\DATA\SCFATTYACID\14122022_12.FIN		2	Octanoic Acid	60 m/z	0.0571%
C:\GCMSSOLUTION\DATA\SCFATTYACID\14122022_12.FIN		2	>Octanoic acid	60 m/z	0.0571%
C:\GCMSSOLUTION\DATA\SCFATTYACID\14122022_12.FIN		2	Phenol, 4-methyl-	107 m/z	0.0330%
C:\GCMSSOLUTION\DATA\SCFATTYACID\14122022_12.FIN		2	>p-Cresol	107 m/z	0.0330%
C:\GCMSSOLUTION\DATA\SCFATTYACID\14122022_12.FIN		2	Nonanoic acid	60 m/z	0.149%
C:\GCMSSOLUTION\DATA\SCFATTYACID\14122022_12.FIN		2	>Nonanoic acid	60 m/z	0.149%
C:\GCMSSOLUTION\DATA\SCFATTYACID\14122022_12.FIN		2	>n-Decanoic acid	60 m/z	0.0249%
C:\GCMSSOLUTION\DATA\SCFATTYACID\14122022_12.FIN		2	Phenol, 2,4-bis(1,1-dimethylethyl)-	191 m/z	0.127%
C:\GCMSSOLUTION\DATA\SCFATTYACID\14122022_12.FIN		2	>2,4-Di-tert-butylphenol	191 m/z	0.127%
C:\GCMSSOLUTION\DATA\SCFATTYACID\14122022_12.FIN		2	Indole	117 m/z	0.00659%
C:\GCMSSOLUTION\DATA\SCFATTYACID\14122022_12.FIN		2	>3,5-di-tert-Butyl-4-hydroxybenzaldehyde	219 m/z	0.0494%
C:\GCMSSOLUTION\DATA\SCFATTYACID\14122022_12.FIN		2	?? Benzeneacetic acid	91 m/z	0.00125%
C:\GCMSSOLUTION\DATA\SCFATTYACID\14122022_12.FIN		2	?? Tetradecanoic acid	TIC	0.000711%
C:\GCMSSOLUTION\DATA\SCFATTYACID\14122022_12.FIN		2	Dibutyl phthalate	149 m/z	0.0167%
C:\GCMSSOLUTION\DATA\SCFATTYACID\14122022_12.FIN		2	>Dibutyl phthalate	149 m/z	0.0167%
C:\GCMSSOLUTION\DATA\SCFATTYACID\14122022_12.FIN		2	? n-Hexadecanoic acid	73 m/z	0.0475%
C:\GCMSSOLUTION\DATA\SCFATTYACID\14122022_12.FIN		2	>n-Hexadecanoic acid	73 m/z	0.0475%
C:\GCMSSOLUTION\DATA\SCFATTYACID\14122022_13.FIN	3dss14-7	3	Acetic acid	43 m/z	0.223%
C:\GCMSSOLUTION\DATA\SCFATTYACID\14122022_13.FIN	3dss14-7	3	>Acetic acid	43 m/z	0.223%
C:\GCMSSOLUTION\DATA\SCFATTYACID\14122022_13.FIN	3dss14-7	3	Benzaldehyde	105 m/z	0.0917%
C:\GCMSSOLUTION\DATA\SCFATTYACID\14122022_13.FIN	3dss14-7	3	>Benzaldehyde	105 m/z	0.0917%
C:\GCMSSOLUTION\DATA\SCFATTYACID\14122022_13.FIN	3dss14-7	3	Propanoic acid	74 m/z	0.188%
C:\GCMSSOLUTION\DATA\SCFATTYACID\14122022_13.FIN	3dss14-7	3	>Propanoic acid	74 m/z (105)	0.203%
C:\GCMSSOLUTION\DATA\SCFATTYACID\14122022_13.FIN	3dss14-7	3	Propanoic acid, 2-methyl-	43 m/z	0.309%
C:\GCMSSOLUTION\DATA\SCFATTYACID\14122022_13.FIN	3dss14-7	3	>Propanoic acid, 2-methyl-	43 m/z	0.309%
C:\GCMSSOLUTION\DATA\SCFATTYACID\14122022_13.FIN	3dss14-7	3	Butanoic acid	60 m/z	0.0745%
C:\GCMSSOLUTION\DATA\SCFATTYACID\14122022_13.FIN	3dss14-7	3	>Butanoic acid	60 m/z	0.0745%
C:\GCMSSOLUTION\DATA\SCFATTYACID\14122022_13.FIN	3dss14-7	3	>Butanoic acid, 3-methyl-	60 m/z	0.889%
C:\GCMSSOLUTION\DATA\SCFATTYACID\14122022_13.FIN	3dss14-7	3	>Butanoic acid, 2-methyl-	74 m/z (60)	0.200%
C:\GCMSSOLUTION\DATA\SCFATTYACID\14122022_13.FIN	3dss14-7	3	Pentanoic acid	60 m/z	0.303%
C:\GCMSSOLUTION\DATA\SCFATTYACID\14122022_13.FIN	3dss14-7	3	>Pentanoic acid	60 m/z	0.303%
C:\GCMSSOLUTION\DATA\SCFATTYACID\14122022_13.FIN	3dss14-7	3	Hexanoic acid	60 m/z	0.108%
C:\GCMSSOLUTION\DATA\SCFATTYACID\14122022_13.FIN	3dss14-7	3	>Hexanoic acid	60 m/z	0.108%
C:\GCMSSOLUTION\DATA\SCFATTYACID\14122022_13.FIN	3dss14-7	3	Heptanoic acid	60 m/z	0.0338%
C:\GCMSSOLUTION\DATA\SCFATTYACID\14122022_13.FIN	3dss14-7	3	>Heptanoic acid	60 m/z	0.0338%
C:\GCMSSOLUTION\DATA\SCFATTYACID\14122022_13.FIN	3dss14-7	3	Octanoic Acid	60 m/z	0.0356%
C:\GCMSSOLUTION\DATA\SCFATTYACID\14122022_13.FIN	3dss14-7	3	>Octanoic acid	60 m/z	0.0356%
C:\GCMSSOLUTION\DATA\SCFATTYACID\14122022_13.FIN	3dss14-7	3	Phenol, 4-methyl-	107 m/z	0.180%
C:\GCMSSOLUTION\DATA\SCFATTYACID\14122022_13.FIN	3dss14-7	3	>p-Cresol	107 m/z	0.180%
C:\GCMSSOLUTION\DATA\SCFATTYACID\14122022_13.FIN	3dss14-7	3	Nonanoic acid	60 m/z	0.0672%
C:\GCMSSOLUTION\DATA\SCFATTYACID\14122022_13.FIN	3dss14-7	3	>Nonanoic acid	60 m/z	0.0672%
C:\GCMSSOLUTION\DATA\SCFATTYACID\14122022_13.FIN	3dss14-7	3	Phenol, 2,4-bis(1,1-dimethylethyl)-	191 m/z	0.0362%
C:\GCMSSOLUTION\DATA\SCFATTYACID\14122022_13.FIN	3dss14-7	3	>2,4-Di-tert-butylphenol	191 m/z	0.0362%
C:\GCMSSOLUTION\DATA\SCFATTYACID\14122022_13.FIN	3dss14-7	3	Indole	117 m/z	0.0277%
C:\GCMSSOLUTION\DATA\SCFATTYACID\14122022_13.FIN	3dss14-7	3	>Indole	117 m/z	0.0277%
C:\GCMSSOLUTION\DATA\SCFATTYACID\14122022_13.FIN	3dss14-7	3	>3,5-di-tert-Butyl-4-hydroxybenzaldehyde	219 m/z	0.0297%
C:\GCMSSOLUTION\DATA\SCFATTYACID\14122022_13.FIN	3dss14-7	3	1H-Indole, 3-methyl-	128 m/z	0.0148%
C:\GCMSSOLUTION\DATA\SCFATTYACID\14122022_13.FIN	3dss14-7	3	? Benzeneacetic acid	91 m/z	0.0100%
C:\GCMSSOLUTION\DATA\SCFATTYACID\14122022_13.FIN	3dss14-7	3	Benzenepropanoic acid	91 m/z	0.00964%
C:\GCMSSOLUTION\DATA\SCFATTYACID\14122022_13.FIN	3dss14-7	3	? n-Hexadecanoic acid	73 m/z	0.0431%
C:\GCMSSOLUTION\DATA\SCFATTYACID\14122022_13.FIN	3dss14-7	3	>n-Hexadecanoic acid	73 m/z	0.0431%
C:\GCMSSOLUTION\DATA\SCFATTYACID\14122022_14.FIN	5dss14-7	5	Acetic acid	45 m/z	0.0261%
C:\GCMSSOLUTION\DATA\SCFATTYACID\14122022_14.FIN		5	>Acetic acid	45 m/z	0.0261%
C:\GCMSSOLUTION\DATA\SCFATTYACID\14122022_14.FIN		5	Propanoic acid	74 m/z	0.0132%
C:\GCMSSOLUTION\DATA\SCFATTYACID\14122022_14.FIN		5	>Propanoic acid	74 m/z (46)	0.0221%
C:\GCMSSOLUTION\DATA\SCFATTYACID\14122022_14.FIN		5	Butanoic acid	TIC	0.0254%
C:\GCMSSOLUTION\DATA\SCFATTYACID\14122022_14.FIN		5	>Butanoic acid	TIC	0.0254%
C:\GCMSSOLUTION\DATA\SCFATTYACID\14122022_14.FIN		5	>Butanoic acid, 3-methyl-	60 m/z	0.0315%
C:\GCMSSOLUTION\DATA\SCFATTYACID\14122022_14.FIN		5	Pentanoic acid	60 m/z (71)	0.0195%
C:\GCMSSOLUTION\DATA\SCFATTYACID\14122022_14.FIN		5	>Pentanoic acid	60 m/z (71)	0.0195%
C:\GCMSSOLUTION\DATA\SCFATTYACID\14122022_14.FIN		5	Hexanoic acid	60 m/z	0.118%
C:\GCMSSOLUTION\DATA\SCFATTYACID\14122022_14.FIN		5	>Hexanoic acid	60 m/z (134)	0.141%
C:\GCMSSOLUTION\DATA\SCFATTYACID\14122022_14.FIN		5	Heptanoic acid	60 m/z	0.0368%
C:\GCMSSOLUTION\DATA\SCFATTYACID\14122022_14.FIN		5	>Heptanoic acid	60 m/z	0.0368%
C:\GCMSSOLUTION\DATA\SCFATTYACID\14122022_14.FIN		5	? Phenol	94 m/z	0.00544%
C:\GCMSSOLUTION\DATA\SCFATTYACID\14122022_14.FIN		5	Octanoic Acid	TIC	0.0893%
C:\GCMSSOLUTION\DATA\SCFATTYACID\14122022_14.FIN		5	>Octanoic acid	60 m/z (95)	0.120%
C:\GCMSSOLUTION\DATA\SCFATTYACID\14122022_14.FIN		5	Phenol, 4-methyl-	107 m/z	0.00505%
C:\GCMSSOLUTION\DATA\SCFATTYACID\14122022_14.FIN		5	Nonanoic acid	60 m/z	0.223%
C:\GCMSSOLUTION\DATA\SCFATTYACID\14122022_14.FIN		5	>Nonanoic acid	60 m/z	0.223%
C:\GCMSSOLUTION\DATA\SCFATTYACID\14122022_14.FIN		5	? n-Decanoic acid	TIC	0.0111%
C:\GCMSSOLUTION\DATA\SCFATTYACID\14122022_14.FIN		5	Phenol, 2,4-bis(1,1-dimethylethyl)-	191 m/z	0.0818%
C:\GCMSSOLUTION\DATA\SCFATTYACID\14122022_14.FIN		5	>2,4-Di-tert-butylphenol	191 m/z	0.0818%
C:\GCMSSOLUTION\DATA\SCFATTYACID\14122022_14.FIN		5	Dibutyl phthalate	149 m/z	0.0127%
C:\GCMSSOLUTION\DATA\SCFATTYACID\14122022_14.FIN		5	? n-Hexadecanoic acid	73 m/z	0.0706%
C:\GCMSSOLUTION\DATA\SCFATTYACID\14122022_14.FIN		5	>n-Hexadecanoic acid	73 m/z	0.0706%
C:\GCMSSOLUTION\DATA\SCFATTYACID\14122022_15.FIN	1dss14-14	1	Acetic acid	60 m/z	7.78%
C:\GCMSSOLUTION\DATA\SCFATTYACID\14122022_15.FIN	1dss14-14	1	>Acetic acid	60 m/z	7.78%
C:\GCMSSOLUTION\DATA\SCFATTYACID\14122022_15.FIN	1dss14-14	1	Benzaldehyde	106 m/z	0.0920%
C:\GCMSSOLUTION\DATA\SCFATTYACID\14122022_15.FIN	1dss14-14	1	>Benzaldehyde	106 m/z (99)	0.0978%
C:\GCMSSOLUTION\DATA\SCFATTYACID\14122022_15.FIN	1dss14-14	1	Propanoic acid	74 m/z	1.27%
C:\GCMSSOLUTION\DATA\SCFATTYACID\14122022_15.FIN	1dss14-14	1	>Propanoic acid	74 m/z	1.27%
C:\GCMSSOLUTION\DATA\SCFATTYACID\14122022_15.FIN	1dss14-14	1	Propanoic acid, 2-methyl-	43 m/z	0.266%
C:\GCMSSOLUTION\DATA\SCFATTYACID\14122022_15.FIN	1dss14-14	1	>Propanoic acid, 2-methyl-	43 m/z	0.266%
C:\GCMSSOLUTION\DATA\SCFATTYACID\14122022_15.FIN	1dss14-14	1	Butanoic acid	60 m/z	1.35%
C:\GCMSSOLUTION\DATA\SCFATTYACID\14122022_15.FIN	1dss14-14	1	>Butanoic acid	60 m/z	1.35%
C:\GCMSSOLUTION\DATA\SCFATTYACID\14122022_15.FIN	1dss14-14	1	>Butanoic acid, 3-methyl-	60 m/z	0.717%
C:\GCMSSOLUTION\DATA\SCFATTYACID\14122022_15.FIN	1dss14-14	1	>Butanoic acid, 3-methyl-	41 m/z	0.909%
C:\GCMSSOLUTION\DATA\SCFATTYACID\14122022_15.FIN	1dss14-14	1	>Butanoic acid, 2-methyl-	74 m/z	0.499%
C:\GCMSSOLUTION\DATA\SCFATTYACID\14122022_15.FIN	1dss14-14	1	Pentanoic acid	60 m/z	0.135%
C:\GCMSSOLUTION\DATA\SCFATTYACID\14122022_15.FIN	1dss14-14	1	>Pentanoic acid	60 m/z	0.135%
C:\GCMSSOLUTION\DATA\SCFATTYACID\14122022_15.FIN	1dss14-14	1	? Hexanoic acid	TIC	0.0332%
C:\GCMSSOLUTION\DATA\SCFATTYACID\14122022_15.FIN	1dss14-14	1	>Hexanoic acid	TIC	0.0332%
C:\GCMSSOLUTION\DATA\SCFATTYACID\14122022_15.FIN	1dss14-14	1	>Heptanoic acid	60 m/z	0.0152%
C:\GCMSSOLUTION\DATA\SCFATTYACID\14122022_15.FIN	1dss14-14	1	Heptanoic acid	TIC	0.00944%
C:\GCMSSOLUTION\DATA\SCFATTYACID\14122022_15.FIN	1dss14-14	1	Phenol	94 m/z (82)	0.0143%
C:\GCMSSOLUTION\DATA\SCFATTYACID\14122022_15.FIN	1dss14-14	1	>Phenol	94 m/z (82)	0.0143%
C:\GCMSSOLUTION\DATA\SCFATTYACID\14122022_15.FIN	1dss14-14	1	Octanoic Acid	TIC	0.0186%
C:\GCMSSOLUTION\DATA\SCFATTYACID\14122022_15.FIN	1dss14-14	1	>Octanoic acid	TIC	0.0186%
C:\GCMSSOLUTION\DATA\SCFATTYACID\14122022_15.FIN	1dss14-14	1	Phenol, 4-methyl-	107 m/z	0.0352%
C:\GCMSSOLUTION\DATA\SCFATTYACID\14122022_15.FIN	1dss14-14	1	>p-Cresol	107 m/z (55)	0.0398%
C:\GCMSSOLUTION\DATA\SCFATTYACID\14122022_15.FIN	1dss14-14	1	Nonanoic acid	60 m/z	0.0641%
C:\GCMSSOLUTION\DATA\SCFATTYACID\14122022_15.FIN	1dss14-14	1	>Nonanoic acid	60 m/z (141)	0.0794%
C:\GCMSSOLUTION\DATA\SCFATTYACID\14122022_15.FIN	1dss14-14	1	? n-Decanoic acid	TIC	0.00371%
C:\GCMSSOLUTION\DATA\SCFATTYACID\14122022_15.FIN	1dss14-14	1	Indole	117 m/z	0.00451%
C:\GCMSSOLUTION\DATA\SCFATTYACID\14122022_15.FIN	1dss14-14	1	>3,5-di-tert-Butyl-4-hydroxybenzaldehyde	219 m/z	0.0225%
C:\GCMSSOLUTION\DATA\SCFATTYACID\14122022_15.FIN	1dss14-14	1	>Benzeneacetic acid	91 m/z	0.0162%
C:\GCMSSOLUTION\DATA\SCFATTYACID\14122022_15.FIN	1dss14-14	1	? Benzeneacetic acid	TIC	0.00193%
C:\GCMSSOLUTION\DATA\SCFATTYACID\14122022_15.FIN	1dss14-14	1	? Benzenepropanoic acid	91 m/z	0.00447%
C:\GCMSSOLUTION\DATA\SCFATTYACID\14122022_15.FIN	1dss14-14	1	? n-Hexadecanoic acid	73 m/z	0.0868%
C:\GCMSSOLUTION\DATA\SCFATTYACID\14122022_15.FIN	1dss14-14	1	>n-Hexadecanoic acid	73 m/z	0.0868%
C:\GCMSSOLUTION\DATA\SCFATTYACID\14122022_16.FIN	3dss14-14	3	Acetic acid	60 m/z	5.51%
C:\GCMSSOLUTION\DATA\SCFATTYACID\14122022_16.FIN	3dss14-14	3	>Acetic acid	60 m/z	5.51%
C:\GCMSSOLUTION\DATA\SCFATTYACID\14122022_16.FIN	3dss14-14	3	Benzaldehyde	TIC	0.00774%
C:\GCMSSOLUTION\DATA\SCFATTYACID\14122022_16.FIN	3dss14-14	3	>Benzaldehyde	TIC	0.00774%
C:\GCMSSOLUTION\DATA\SCFATTYACID\14122022_16.FIN	3dss14-14	3	Propanoic acid	74 m/z	0.408%
C:\GCMSSOLUTION\DATA\SCFATTYACID\14122022_16.FIN	3dss14-14	3	>Propanoic acid	74 m/z (44)	0.397%
C:\GCMSSOLUTION\DATA\SCFATTYACID\14122022_16.FIN	3dss14-14	3	Propanoic acid, 2-methyl-	43 m/z	0.0568%
C:\GCMSSOLUTION\DATA\SCFATTYACID\14122022_16.FIN	3dss14-14	3	>Propanoic acid, 2-methyl-	43 m/z	0.0568%
C:\GCMSSOLUTION\DATA\SCFATTYACID\14122022_16.FIN	3dss14-14	3	Butanoic acid	60 m/z	0.764%
C:\GCMSSOLUTION\DATA\SCFATTYACID\14122022_16.FIN	3dss14-14	3	>Butanoic acid	60 m/z	0.764%
C:\GCMSSOLUTION\DATA\SCFATTYACID\14122022_16.FIN	3dss14-14	3	>Benzeneacetaldehyde	91 m/z (41)	0.0238%
C:\GCMSSOLUTION\DATA\SCFATTYACID\14122022_16.FIN	3dss14-14	3	>Butanoic acid, 3-methyl-	41 m/z	0.178%
C:\GCMSSOLUTION\DATA\SCFATTYACID\14122022_16.FIN	3dss14-14	3	Pentanoic acid	60 m/z	0.0208%
C:\GCMSSOLUTION\DATA\SCFATTYACID\14122022_16.FIN	3dss14-14	3	>Pentanoic acid	60 m/z	0.0208%
C:\GCMSSOLUTION\DATA\SCFATTYACID\14122022_16.FIN	3dss14-14	3	>Pentanoic acid, 4-methyl-	57 m/z (91)	0.00745%
C:\GCMSSOLUTION\DATA\SCFATTYACID\14122022_16.FIN	3dss14-14	3	Hexanoic acid	TIC	0.0100%
C:\GCMSSOLUTION\DATA\SCFATTYACID\14122022_16.FIN	3dss14-14	3	>Hexanoic acid	60 m/z	0.0178%
C:\GCMSSOLUTION\DATA\SCFATTYACID\14122022_16.FIN	3dss14-14	3	? Octanoic Acid	60 m/z	0.00591%
C:\GCMSSOLUTION\DATA\SCFATTYACID\14122022_16.FIN	3dss14-14	3	? Nonanoic acid	TIC	0.00443%
C:\GCMSSOLUTION\DATA\SCFATTYACID\14122022_16.FIN	3dss14-14	3	>Benzoic acid	105 m/z	0.0133%
C:\GCMSSOLUTION\DATA\SCFATTYACID\14122022_16.FIN	3dss14-14	3	Benzoic Acid	TIC	0.00223%
C:\GCMSSOLUTION\DATA\SCFATTYACID\14122022_16.FIN	3dss14-14	3	? Benzeneacetic acid	TIC	0.000047%
C:\GCMSSOLUTION\DATA\SCFATTYACID\14122022_16.FIN	3dss14-14	3	>n-Hexadecanoic acid	213 m/z	0.0110%
C:\GCMSSOLUTION\DATA\SCFATTYACID\14122022_16.FIN	3dss14-14	3	?? n-Hexadecanoic acid	TIC	0.00324%
C:\GCMSSOLUTION\DATA\SCFATTYACID\14122022_17.FIN	4dss14-14	4	Acetic acid	60 m/z	8.94%
C:\GCMSSOLUTION\DATA\SCFATTYACID\14122022_17.FIN	4dss14-14	4	>Acetic acid	60 m/z	8.94%
C:\GCMSSOLUTION\DATA\SCFATTYACID\14122022_17.FIN	4dss14-14	4	Benzaldehyde	77 m/z	0.119%
C:\GCMSSOLUTION\DATA\SCFATTYACID\14122022_17.FIN	4dss14-14	4	>Benzaldehyde	77 m/z	0.119%
C:\GCMSSOLUTION\DATA\SCFATTYACID\14122022_17.FIN	4dss14-14	4	Propanoic acid	74 m/z	2.70%
C:\GCMSSOLUTION\DATA\SCFATTYACID\14122022_17.FIN	4dss14-14	4	>Propanoic acid	74 m/z	2.70%
C:\GCMSSOLUTION\DATA\SCFATTYACID\14122022_17.FIN	4dss14-14	4	Propanoic acid, 2-methyl-	43 m/z	0.712%
C:\GCMSSOLUTION\DATA\SCFATTYACID\14122022_17.FIN	4dss14-14	4	>Propanoic acid, 2-methyl-	43 m/z	0.712%
C:\GCMSSOLUTION\DATA\SCFATTYACID\14122022_17.FIN	4dss14-14	4	Butanoic acid	60 m/z	3.54%
C:\GCMSSOLUTION\DATA\SCFATTYACID\14122022_17.FIN	4dss14-14	4	>Butanoic acid	60 m/z	3.54%
C:\GCMSSOLUTION\DATA\SCFATTYACID\14122022_17.FIN	4dss14-14	4	>Benzeneacetaldehyde	91 m/z (42)	0.0250%
C:\GCMSSOLUTION\DATA\SCFATTYACID\14122022_17.FIN	4dss14-14	4	>Butanoic acid, 2-methyl-	45 m/z (60)	1.54%
C:\GCMSSOLUTION\DATA\SCFATTYACID\14122022_17.FIN	4dss14-14	4	>Butanoic acid, 3-methyl-	41 m/z	1.95%
C:\GCMSSOLUTION\DATA\SCFATTYACID\14122022_17.FIN	4dss14-14	4	>Butanoic acid, 2-methyl-	43 m/z (41)	0.646%
C:\GCMSSOLUTION\DATA\SCFATTYACID\14122022_17.FIN	4dss14-14	4	>Butanoic acid, 2-methyl-	74 m/z	0.798%
C:\GCMSSOLUTION\DATA\SCFATTYACID\14122022_17.FIN	4dss14-14	4	Pentanoic acid	60 m/z	1.02%
C:\GCMSSOLUTION\DATA\SCFATTYACID\14122022_17.FIN	4dss14-14	4	>Pentanoic acid	60 m/z	1.02%
C:\GCMSSOLUTION\DATA\SCFATTYACID\14122022_17.FIN	4dss14-14	4	>Hexanoic acid	60 m/z	0.0273%
C:\GCMSSOLUTION\DATA\SCFATTYACID\14122022_17.FIN	4dss14-14	4	Hexanoic acid	TIC	0.0191%
C:\GCMSSOLUTION\DATA\SCFATTYACID\14122022_17.FIN	4dss14-14	4	? Heptanoic acid	TIC	0.00343%
C:\GCMSSOLUTION\DATA\SCFATTYACID\14122022_17.FIN	4dss14-14	4	Phenol	94 m/z	0.0212%
C:\GCMSSOLUTION\DATA\SCFATTYACID\14122022_17.FIN	4dss14-14	4	>Phenol	94 m/z	0.0212%
C:\GCMSSOLUTION\DATA\SCFATTYACID\14122022_17.FIN	4dss14-14	4	? Octanoic Acid	60 m/z	0.00572%
C:\GCMSSOLUTION\DATA\SCFATTYACID\14122022_17.FIN	4dss14-14	4	Phenol, 4-methyl-	TIC	0.116%
C:\GCMSSOLUTION\DATA\SCFATTYACID\14122022_17.FIN	4dss14-14	4	>p-Cresol	TIC	0.116%
C:\GCMSSOLUTION\DATA\SCFATTYACID\14122022_17.FIN	4dss14-14	4	Benzoic Acid	105 m/z	0.0356%
C:\GCMSSOLUTION\DATA\SCFATTYACID\14122022_17.FIN	4dss14-14	4	>Benzoic acid	105 m/z	0.0356%
C:\GCMSSOLUTION\DATA\SCFATTYACID\14122022_17.FIN	4dss14-14	4	Indole	117 m/z	0.00426%
C:\GCMSSOLUTION\DATA\SCFATTYACID\14122022_17.FIN	4dss14-14	4	Benzeneacetic acid	91 m/z	0.0169%
C:\GCMSSOLUTION\DATA\SCFATTYACID\14122022_17.FIN	4dss14-14	4	Benzenepropanoic acid	TIC	0.00129%
C:\GCMSSOLUTION\DATA\SCFATTYACID\14122022_17.FIN	4dss14-14	4	?? n-Hexadecanoic acid	TIC	0.00144%
C:\GCMSSOLUTION\DATA\SCFATTYACID\14122022_18.FIN	5dss14-14	5	Acetic acid	60 m/z	10.4%
C:\GCMSSOLUTION\DATA\SCFATTYACID\14122022_18.FIN	5dss14-14	5	>Acetic acid	60 m/z	10.4%
C:\GCMSSOLUTION\DATA\SCFATTYACID\14122022_18.FIN	5dss14-14	5	Benzaldehyde	105 m/z	0.127%
C:\GCMSSOLUTION\DATA\SCFATTYACID\14122022_18.FIN	5dss14-14	5	>Benzaldehyde	105 m/z (99)	0.143%
C:\GCMSSOLUTION\DATA\SCFATTYACID\14122022_18.FIN	5dss14-14	5	Propanoic acid	74 m/z	1.23%
C:\GCMSSOLUTION\DATA\SCFATTYACID\14122022_18.FIN	5dss14-14	5	>Propanoic acid	74 m/z	1.23%
C:\GCMSSOLUTION\DATA\SCFATTYACID\14122022_18.FIN	5dss14-14	5	Propanoic acid, 2-methyl-	43 m/z	0.397%
C:\GCMSSOLUTION\DATA\SCFATTYACID\14122022_18.FIN	5dss14-14	5	>Propanoic acid, 2-methyl-	43 m/z	0.397%
C:\GCMSSOLUTION\DATA\SCFATTYACID\14122022_18.FIN	5dss14-14	5	Butanoic acid	60 m/z	1.16%
C:\GCMSSOLUTION\DATA\SCFATTYACID\14122022_18.FIN	5dss14-14	5	>Butanoic acid	60 m/z	1.16%
C:\GCMSSOLUTION\DATA\SCFATTYACID\14122022_18.FIN	5dss14-14	5	>Benzeneacetaldehyde	91 m/z (72)	0.0215%
C:\GCMSSOLUTION\DATA\SCFATTYACID\14122022_18.FIN	5dss14-14	5	>Butanoic acid, 3-methyl-	60 m/z	0.663%
C:\GCMSSOLUTION\DATA\SCFATTYACID\14122022_18.FIN	5dss14-14	5	>Butanoic acid, 2-methyl-	41 m/z (60)	0.669%
C:\GCMSSOLUTION\DATA\SCFATTYACID\14122022_18.FIN	5dss14-14	5	>Butanoic acid, 2-methyl-	74 m/z	0.623%
C:\GCMSSOLUTION\DATA\SCFATTYACID\14122022_18.FIN	5dss14-14	5	>Butanoic acid, 2-methyl-	73 m/z (43)	0.199%
C:\GCMSSOLUTION\DATA\SCFATTYACID\14122022_18.FIN	5dss14-14	5	Pentanoic acid	60 m/z	0.295%
C:\GCMSSOLUTION\DATA\SCFATTYACID\14122022_18.FIN	5dss14-14	5	>Pentanoic acid	60 m/z	0.295%
C:\GCMSSOLUTION\DATA\SCFATTYACID\14122022_18.FIN	5dss14-14	5	? Hexanoic acid	TIC	0.0132%
C:\GCMSSOLUTION\DATA\SCFATTYACID\14122022_18.FIN	5dss14-14	5	>Hexanoic acid	TIC	0.0132%
C:\GCMSSOLUTION\DATA\SCFATTYACID\14122022_18.FIN	5dss14-14	5	? Heptanoic acid	73 m/z	0.00736%
C:\GCMSSOLUTION\DATA\SCFATTYACID\14122022_18.FIN	5dss14-14	5	Phenol	94 m/z	0.0162%
C:\GCMSSOLUTION\DATA\SCFATTYACID\14122022_18.FIN	5dss14-14	5	>Phenol	94 m/z	0.0162%
C:\GCMSSOLUTION\DATA\SCFATTYACID\14122022_18.FIN	5dss14-14	5	? Octanoic Acid	60 m/z	0.00666%
C:\GCMSSOLUTION\DATA\SCFATTYACID\14122022_18.FIN	5dss14-14	5	? Nonanoic acid	129 m/z	0.00696%
C:\GCMSSOLUTION\DATA\SCFATTYACID\14122022_18.FIN	5dss14-14	5	Benzoic Acid	105 m/z	0.0259%
C:\GCMSSOLUTION\DATA\SCFATTYACID\14122022_18.FIN	5dss14-14	5	>Benzoic acid	105 m/z	0.0259%
C:\GCMSSOLUTION\DATA\SCFATTYACID\14122022_18.FIN	5dss14-14	5	? Benzeneacetic acid	91 m/z	0.00513%
C:\GCMSSOLUTION\DATA\SCFATTYACID\14122022_18.FIN	5dss14-14	5	?? n-Hexadecanoic acid	TIC	0.00266%
C:\GCMSSOLUTION\DATA\SCFATTYACID\15122022_01.FIN	1dss14-11	1	Pentadecane	57 m/z	0.0123%
C:\GCMSSOLUTION\DATA\SCFATTYACID\15122022_01.FIN	1dss14-11	1	Furfural	96 m/z	0.449%
C:\GCMSSOLUTION\DATA\SCFATTYACID\15122022_01.FIN	1dss14-11	1	>Furfural	96 m/z	0.449%
C:\GCMSSOLUTION\DATA\SCFATTYACID\15122022_01.FIN	1dss14-11	1	Acetic acid	60 m/z (73)	8.24%
C:\GCMSSOLUTION\DATA\SCFATTYACID\15122022_01.FIN	1dss14-11	1	>Acetic acid	60 m/z (73)	8.24%
C:\GCMSSOLUTION\DATA\SCFATTYACID\15122022_01.FIN	1dss14-11	1	Benzaldehyde	77 m/z	0.114%
C:\GCMSSOLUTION\DATA\SCFATTYACID\15122022_01.FIN	1dss14-11	1	>Benzaldehyde	77 m/z	0.114%
C:\GCMSSOLUTION\DATA\SCFATTYACID\15122022_01.FIN	1dss14-11	1	Propanoic acid	74 m/z	5.59%
C:\GCMSSOLUTION\DATA\SCFATTYACID\15122022_01.FIN	1dss14-11	1	>Propanoic acid	74 m/z	5.59%
C:\GCMSSOLUTION\DATA\SCFATTYACID\15122022_01.FIN	1dss14-11	1	Propanoic acid, 2-methyl-	43 m/z	0.561%
C:\GCMSSOLUTION\DATA\SCFATTYACID\15122022_01.FIN	1dss14-11	1	>Propanoic acid, 2-methyl-	43 m/z	0.561%
C:\GCMSSOLUTION\DATA\SCFATTYACID\15122022_01.FIN	1dss14-11	1	Butanoic acid	TIC	4.16%
C:\GCMSSOLUTION\DATA\SCFATTYACID\15122022_01.FIN	1dss14-11	1	>Butanoic acid	TIC	4.16%
C:\GCMSSOLUTION\DATA\SCFATTYACID\15122022_01.FIN	1dss14-11	1	>Butanoic acid, 3-methyl-	60 m/z	0.955%
C:\GCMSSOLUTION\DATA\SCFATTYACID\15122022_01.FIN	1dss14-11	1	>Butanoic acid, 3-methyl-	41 m/z	1.20%
C:\GCMSSOLUTION\DATA\SCFATTYACID\15122022_01.FIN	1dss14-11	1	>Butanoic acid, 2-methyl-	74 m/z	0.551%
C:\GCMSSOLUTION\DATA\SCFATTYACID\15122022_01.FIN	1dss14-11	1	Pentanoic acid	60 m/z	0.513%
C:\GCMSSOLUTION\DATA\SCFATTYACID\15122022_01.FIN	1dss14-11	1	>Pentanoic acid	60 m/z	0.513%
C:\GCMSSOLUTION\DATA\SCFATTYACID\15122022_01.FIN	1dss14-11	1	Butylated Hydroxytoluene	205 m/z	0.00720%
C:\GCMSSOLUTION\DATA\SCFATTYACID\15122022_01.FIN	1dss14-11	1	? Heptanoic acid	60 m/z (82)	0.00435%
C:\GCMSSOLUTION\DATA\SCFATTYACID\15122022_01.FIN	1dss14-11	1	>Pentadecanal-	82 m/z	0.0353%
C:\GCMSSOLUTION\DATA\SCFATTYACID\15122022_01.FIN	1dss14-11	1	Phenol	94 m/z	0.0342%
C:\GCMSSOLUTION\DATA\SCFATTYACID\15122022_01.FIN	1dss14-11	1	Phenol, 4-methyl-	107 m/z	0.179%
C:\GCMSSOLUTION\DATA\SCFATTYACID\15122022_01.FIN	1dss14-11	1	>p-Cresol	107 m/z	0.179%
C:\GCMSSOLUTION\DATA\SCFATTYACID\15122022_01.FIN	1dss14-11	1	>Hexadecanal	82 m/z	0.124%
C:\GCMSSOLUTION\DATA\SCFATTYACID\15122022_01.FIN	1dss14-11	1	? 2-Pyrrolidinone, 1-methyl-	99 m/z	0.199%
C:\GCMSSOLUTION\DATA\SCFATTYACID\15122022_01.FIN	1dss14-11	1	>2-Piperidinone	99 m/z	0.199%
C:\GCMSSOLUTION\DATA\SCFATTYACID\15122022_01.FIN	1dss14-11	1	? Phenol, m-tert-butyl-	135 m/z	0.0386%
C:\GCMSSOLUTION\DATA\SCFATTYACID\15122022_01.FIN	1dss14-11	1	Phenol, 2,4-bis(1,1-dimethylethyl)-	191 m/z	0.0125%
C:\GCMSSOLUTION\DATA\SCFATTYACID\15122022_01.FIN	1dss14-11	1	>Eicosanal-	82 m/z	0.0454%
C:\GCMSSOLUTION\DATA\SCFATTYACID\15122022_01.FIN	1dss14-11	1	>13-Octadecenal, (Z)-	83 m/z (42)	0.0448%
C:\GCMSSOLUTION\DATA\SCFATTYACID\15122022_01.FIN	1dss14-11	1	1-Hexadecanol	69 m/z	0.0644%
C:\GCMSSOLUTION\DATA\SCFATTYACID\15122022_01.FIN	1dss14-11	1	>n-Pentadecanol	69 m/z	0.0644%
C:\GCMSSOLUTION\DATA\SCFATTYACID\15122022_01.FIN	1dss14-11	1	Benzoic Acid	105 m/z	0.0154%
C:\GCMSSOLUTION\DATA\SCFATTYACID\15122022_01.FIN	1dss14-11	1	Indole	117 m/z	0.671%
C:\GCMSSOLUTION\DATA\SCFATTYACID\15122022_01.FIN	1dss14-11	1	>Indole	117 m/z	0.671%
C:\GCMSSOLUTION\DATA\SCFATTYACID\15122022_01.FIN	1dss14-11	1	1H-Indole, 3-methyl-	130 m/z	0.00817%
C:\GCMSSOLUTION\DATA\SCFATTYACID\15122022_01.FIN	1dss14-11	1	Benzeneacetic acid	91 m/z	0.357%
C:\GCMSSOLUTION\DATA\SCFATTYACID\15122022_01.FIN	1dss14-11	1	>Benzeneacetic acid	91 m/z	0.357%
C:\GCMSSOLUTION\DATA\SCFATTYACID\15122022_01.FIN	1dss14-11	1	Benzenepropanoic acid	91 m/z	0.00930%
C:\GCMSSOLUTION\DATA\SCFATTYACID\15122022_01.FIN	1dss14-11	1	?? Tetradecanoic acid	73 m/z	0.0148%
C:\GCMSSOLUTION\DATA\SCFATTYACID\15122022_01.FIN	1dss14-11	1	n-Hexadecanoic acid	73 m/z	0.476%
C:\GCMSSOLUTION\DATA\SCFATTYACID\15122022_01.FIN	1dss14-11	1	>n-Hexadecanoic acid	73 m/z	0.476%
C:\GCMSSOLUTION\DATA\SCFATTYACID\15122022_01.FIN	1dss14-11	1	>Octadecanoic acid	57 m/z	0.0381%
C:\GCMSSOLUTION\DATA\SCFATTYACID\15122022_01.FIN	1dss14-11	1	? Octadecanoic acid	73 m/z	0.0327%
C:\GCMSSOLUTION\DATA\SCFATTYACID\15122022_02.FIN	3dss14-11	3	?? Pentadecane	71 m/z	0.00924%
C:\GCMSSOLUTION\DATA\SCFATTYACID\15122022_02.FIN	3dss14-11	3	Furfural	96 m/z (57)	0.0924%
C:\GCMSSOLUTION\DATA\SCFATTYACID\15122022_02.FIN	3dss14-11	3	>Furfural	96 m/z (57)	0.0924%
C:\GCMSSOLUTION\DATA\SCFATTYACID\15122022_02.FIN	3dss14-11	3	Acetic acid	60 m/z	5.14%
C:\GCMSSOLUTION\DATA\SCFATTYACID\15122022_02.FIN	3dss14-11	3	>Acetic acid	60 m/z	5.14%
C:\GCMSSOLUTION\DATA\SCFATTYACID\15122022_02.FIN	3dss14-11	3	Benzaldehyde	106 m/z	0.0818%
C:\GCMSSOLUTION\DATA\SCFATTYACID\15122022_02.FIN	3dss14-11	3	>Benzaldehyde	106 m/z	0.0818%
C:\GCMSSOLUTION\DATA\SCFATTYACID\15122022_02.FIN	3dss14-11	3	Propanoic acid	73 m/z	5.61%
C:\GCMSSOLUTION\DATA\SCFATTYACID\15122022_02.FIN	3dss14-11	3	>Propanoic acid	73 m/z	5.61%
C:\GCMSSOLUTION\DATA\SCFATTYACID\15122022_02.FIN	3dss14-11	3	Propanoic acid, 2-methyl-	43 m/z	1.03%
C:\GCMSSOLUTION\DATA\SCFATTYACID\15122022_02.FIN	3dss14-11	3	>Propanoic acid, 2-methyl-	43 m/z	1.03%
C:\GCMSSOLUTION\DATA\SCFATTYACID\15122022_02.FIN	3dss14-11	3	Butanoic acid	60 m/z	4.69%
C:\GCMSSOLUTION\DATA\SCFATTYACID\15122022_02.FIN	3dss14-11	3	>Butanoic acid	60 m/z	4.69%
C:\GCMSSOLUTION\DATA\SCFATTYACID\15122022_02.FIN	3dss14-11	3	>Benzeneacetaldehyde	91 m/z (105)	0.0894%
C:\GCMSSOLUTION\DATA\SCFATTYACID\15122022_02.FIN	3dss14-11	3	>Butanoic acid, 3-methyl-	60 m/z	1.72%
C:\GCMSSOLUTION\DATA\SCFATTYACID\15122022_02.FIN	3dss14-11	3	>Butanoic acid, 3-methyl-	41 m/z	2.16%
C:\GCMSSOLUTION\DATA\SCFATTYACID\15122022_02.FIN	3dss14-11	3	>Butanoic acid, 2-methyl-	74 m/z	0.817%
C:\GCMSSOLUTION\DATA\SCFATTYACID\15122022_02.FIN	3dss14-11	3	Pentanoic acid	60 m/z	0.930%
C:\GCMSSOLUTION\DATA\SCFATTYACID\15122022_02.FIN	3dss14-11	3	>Pentanoic acid	60 m/z	0.930%
C:\GCMSSOLUTION\DATA\SCFATTYACID\15122022_02.FIN	3dss14-11	3	Hexanoic acid	TIC	0.0555%
C:\GCMSSOLUTION\DATA\SCFATTYACID\15122022_02.FIN	3dss14-11	3	>Hexanoic acid	60 m/z (82)	0.0807%
C:\GCMSSOLUTION\DATA\SCFATTYACID\15122022_02.FIN	3dss14-11	3	Butylated Hydroxytoluene	205 m/z	0.0190%
C:\GCMSSOLUTION\DATA\SCFATTYACID\15122022_02.FIN	3dss14-11	3	Heptanoic acid	TIC	0.00334%
C:\GCMSSOLUTION\DATA\SCFATTYACID\15122022_02.FIN	3dss14-11	3	>Pentadecanal-	82 m/z	0.0499%
C:\GCMSSOLUTION\DATA\SCFATTYACID\15122022_02.FIN	3dss14-11	3	Phenol	94 m/z	0.0924%
C:\GCMSSOLUTION\DATA\SCFATTYACID\15122022_02.FIN	3dss14-11	3	>Phenol	94 m/z	0.0924%
C:\GCMSSOLUTION\DATA\SCFATTYACID\15122022_02.FIN	3dss14-11	3	Phenol, 4-methyl-	107 m/z	0.542%
C:\GCMSSOLUTION\DATA\SCFATTYACID\15122022_02.FIN	3dss14-11	3	>p-Cresol	107 m/z	0.542%
C:\GCMSSOLUTION\DATA\SCFATTYACID\15122022_02.FIN	3dss14-11	3	>Hexadecanal	82 m/z	0.207%
C:\GCMSSOLUTION\DATA\SCFATTYACID\15122022_02.FIN	3dss14-11	3	? 2-Pyrrolidinone, 1-methyl-	99 m/z	0.150%
C:\GCMSSOLUTION\DATA\SCFATTYACID\15122022_02.FIN	3dss14-11	3	>2-Piperidinone	99 m/z	0.150%
C:\GCMSSOLUTION\DATA\SCFATTYACID\15122022_02.FIN	3dss14-11	3	Phenol, 2,4-bis(1,1-dimethylethyl)-	191 m/z	0.0159%
C:\GCMSSOLUTION\DATA\SCFATTYACID\15122022_02.FIN	3dss14-11	3	>Octadecanal	82 m/z (239)	0.104%
C:\GCMSSOLUTION\DATA\SCFATTYACID\15122022_02.FIN	3dss14-11	3	>13-Octadecenal, (Z)-	69 m/z	0.0597%
C:\GCMSSOLUTION\DATA\SCFATTYACID\15122022_02.FIN	3dss14-11	3	? 1-Undecanol	83 m/z	0.0674%
C:\GCMSSOLUTION\DATA\SCFATTYACID\15122022_02.FIN	3dss14-11	3	>n-Pentadecanol	83 m/z	0.0674%
C:\GCMSSOLUTION\DATA\SCFATTYACID\15122022_02.FIN	3dss14-11	3	Indole	117 m/z	0.440%
C:\GCMSSOLUTION\DATA\SCFATTYACID\15122022_02.FIN	3dss14-11	3	>Indole	117 m/z	0.440%
C:\GCMSSOLUTION\DATA\SCFATTYACID\15122022_02.FIN	3dss14-11	3	? 1H-Indole, 3-methyl-	130 m/z	0.0215%
C:\GCMSSOLUTION\DATA\SCFATTYACID\15122022_02.FIN	3dss14-11	3	Benzeneacetic acid	91 m/z	0.168%
C:\GCMSSOLUTION\DATA\SCFATTYACID\15122022_02.FIN	3dss14-11	3	>Benzeneacetic acid	91 m/z	0.168%
C:\GCMSSOLUTION\DATA\SCFATTYACID\15122022_02.FIN	3dss14-11	3	Benzenepropanoic acid	91 m/z	0.0164%
C:\GCMSSOLUTION\DATA\SCFATTYACID\15122022_02.FIN	3dss14-11	3	?? Tetradecanoic acid	73 m/z	0.0216%
C:\GCMSSOLUTION\DATA\SCFATTYACID\15122022_02.FIN	3dss14-11	3	>Tetradecanoic acid	73 m/z (82)	0.0475%
C:\GCMSSOLUTION\DATA\SCFATTYACID\15122022_02.FIN	3dss14-11	3	n-Hexadecanoic acid	60 m/z	0.451%
C:\GCMSSOLUTION\DATA\SCFATTYACID\15122022_02.FIN	3dss14-11	3	>n-Hexadecanoic acid	60 m/z	0.451%
C:\GCMSSOLUTION\DATA\SCFATTYACID\15122022_02.FIN	3dss14-11	3	? Octadecanoic acid	71 m/z	0.0652%
C:\GCMSSOLUTION\DATA\SCFATTYACID\15122022_02.FIN	3dss14-11	3	>Octadecanoic acid	71 m/z	0.0652%
C:\GCMSSOLUTION\DATA\SCFATTYACID\15122022_03.FIN	4dss14-11	4	? Pentadecane	57 m/z	0.0163%
C:\GCMSSOLUTION\DATA\SCFATTYACID\15122022_03.FIN	4dss14-11	4	Furfural	96 m/z	0.0413%
C:\GCMSSOLUTION\DATA\SCFATTYACID\15122022_03.FIN	4dss14-11	4	>Furfural	96 m/z (193)	0.0462%
C:\GCMSSOLUTION\DATA\SCFATTYACID\15122022_03.FIN	4dss14-11	4	Acetic acid	45 m/z	2.49%
C:\GCMSSOLUTION\DATA\SCFATTYACID\15122022_03.FIN	4dss14-11	4	>Acetic acid	45 m/z	2.49%
C:\GCMSSOLUTION\DATA\SCFATTYACID\15122022_03.FIN	4dss14-11	4	Benzaldehyde	106 m/z	0.0994%
C:\GCMSSOLUTION\DATA\SCFATTYACID\15122022_03.FIN	4dss14-11	4	>Benzaldehyde	106 m/z	0.0994%
C:\GCMSSOLUTION\DATA\SCFATTYACID\15122022_03.FIN	4dss14-11	4	Propanoic acid	74 m/z	1.78%
C:\GCMSSOLUTION\DATA\SCFATTYACID\15122022_03.FIN	4dss14-11	4	>Propanoic acid	74 m/z	1.78%
C:\GCMSSOLUTION\DATA\SCFATTYACID\15122022_03.FIN	4dss14-11	4	Propanoic acid, 2-methyl-	43 m/z	0.223%
C:\GCMSSOLUTION\DATA\SCFATTYACID\15122022_03.FIN	4dss14-11	4	>Propanoic acid, 2-methyl-	43 m/z	0.223%
C:\GCMSSOLUTION\DATA\SCFATTYACID\15122022_03.FIN	4dss14-11	4	Butanoic acid	60 m/z	1.43%
C:\GCMSSOLUTION\DATA\SCFATTYACID\15122022_03.FIN	4dss14-11	4	>Butanoic acid	60 m/z	1.43%
C:\GCMSSOLUTION\DATA\SCFATTYACID\15122022_03.FIN	4dss14-11	4	>Benzeneacetaldehyde	91 m/z (57)	0.0517%
C:\GCMSSOLUTION\DATA\SCFATTYACID\15122022_03.FIN	4dss14-11	4	>Butanoic acid, 3-methyl-	60 m/z	0.512%
C:\GCMSSOLUTION\DATA\SCFATTYACID\15122022_03.FIN	4dss14-11	4	>Butanoic acid, 3-methyl-	41 m/z	0.582%
C:\GCMSSOLUTION\DATA\SCFATTYACID\15122022_03.FIN	4dss14-11	4	>Butanoic acid, 2-methyl-	74 m/z	0.311%
C:\GCMSSOLUTION\DATA\SCFATTYACID\15122022_03.FIN	4dss14-11	4	Pentanoic acid	TIC	0.210%
C:\GCMSSOLUTION\DATA\SCFATTYACID\15122022_03.FIN	4dss14-11	4	>Pentanoic acid	60 m/z (138)	0.248%
C:\GCMSSOLUTION\DATA\SCFATTYACID\15122022_03.FIN	4dss14-11	4	? Butylated Hydroxytoluene	205 m/z	0.00904%
C:\GCMSSOLUTION\DATA\SCFATTYACID\15122022_03.FIN	4dss14-11	4	>Pentadecanal-	82 m/z (94)	0.0499%
C:\GCMSSOLUTION\DATA\SCFATTYACID\15122022_03.FIN	4dss14-11	4	Phenol	94 m/z (82)	0.0212%
C:\GCMSSOLUTION\DATA\SCFATTYACID\15122022_03.FIN	4dss14-11	4	? Octanoic Acid	60 m/z (95)	0.00779%
C:\GCMSSOLUTION\DATA\SCFATTYACID\15122022_03.FIN	4dss14-11	4	Phenol, 4-methyl-	107 m/z	0.104%
C:\GCMSSOLUTION\DATA\SCFATTYACID\15122022_03.FIN	4dss14-11	4	>p-Cresol	107 m/z	0.104%
C:\GCMSSOLUTION\DATA\SCFATTYACID\15122022_03.FIN	4dss14-11	4	>Hexadecanal	82 m/z (108)	0.152%
C:\GCMSSOLUTION\DATA\SCFATTYACID\15122022_03.FIN	4dss14-11	4	>cis-9-Hexadecenal	82 m/z (60)	0.0268%
C:\GCMSSOLUTION\DATA\SCFATTYACID\15122022_03.FIN	4dss14-11	4	?? Nonanoic acid	60 m/z (82)	0.00958%
C:\GCMSSOLUTION\DATA\SCFATTYACID\15122022_03.FIN	4dss14-11	4	? 2-Pyrrolidinone, 1-methyl-	99 m/z	0.134%
C:\GCMSSOLUTION\DATA\SCFATTYACID\15122022_03.FIN	4dss14-11	4	>2-Piperidinone	99 m/z	0.134%
C:\GCMSSOLUTION\DATA\SCFATTYACID\15122022_03.FIN	4dss14-11	4	? Phenol, m-tert-butyl-	135 m/z	0.0242%
C:\GCMSSOLUTION\DATA\SCFATTYACID\15122022_03.FIN	4dss14-11	4	Phenol, 2,4-bis(1,1-dimethylethyl)-	163 m/z (61)	0.0283%
C:\GCMSSOLUTION\DATA\SCFATTYACID\15122022_03.FIN	4dss14-11	4	>2,4-Di-tert-butylphenol	163 m/z (61)	0.0283%
C:\GCMSSOLUTION\DATA\SCFATTYACID\15122022_03.FIN	4dss14-11	4	>Hexadecanal	82 m/z	0.0624%
C:\GCMSSOLUTION\DATA\SCFATTYACID\15122022_03.FIN	4dss14-11	4	>13-Octadecenal, (Z)-	55 m/z	0.0323%
C:\GCMSSOLUTION\DATA\SCFATTYACID\15122022_03.FIN	4dss14-11	4	? 1-Undecanol	69 m/z (123)	0.0317%
C:\GCMSSOLUTION\DATA\SCFATTYACID\15122022_03.FIN	4dss14-11	4	>1-Tetradecanol	69 m/z (123)	0.0317%
C:\GCMSSOLUTION\DATA\SCFATTYACID\15122022_03.FIN	4dss14-11	4	?? Dodecanoic acid	60 m/z (58)	0.0122%
C:\GCMSSOLUTION\DATA\SCFATTYACID\15122022_03.FIN	4dss14-11	4	>Dodecanoic acid	57 m/z (117)	0.0281%
C:\GCMSSOLUTION\DATA\SCFATTYACID\15122022_03.FIN	4dss14-11	4	Indole	117 m/z	0.318%
C:\GCMSSOLUTION\DATA\SCFATTYACID\15122022_03.FIN	4dss14-11	4	>Indole	117 m/z	0.318%
C:\GCMSSOLUTION\DATA\SCFATTYACID\15122022_03.FIN	4dss14-11	4	Benzeneacetic acid	91 m/z	0.133%
C:\GCMSSOLUTION\DATA\SCFATTYACID\15122022_03.FIN	4dss14-11	4	>Benzeneacetic acid	91 m/z	0.133%
C:\GCMSSOLUTION\DATA\SCFATTYACID\15122022_03.FIN	4dss14-11	4	? Benzenepropanoic acid	91 m/z	0.00360%
C:\GCMSSOLUTION\DATA\SCFATTYACID\15122022_03.FIN	4dss14-11	4	?? Tetradecanoic acid	60 m/z (81)	0.0341%
C:\GCMSSOLUTION\DATA\SCFATTYACID\15122022_03.FIN	4dss14-11	4	>Tetradecanoic acid	60 m/z (81)	0.0341%
C:\GCMSSOLUTION\DATA\SCFATTYACID\15122022_03.FIN	4dss14-11	4	n-Hexadecanoic acid	73 m/z	0.512%
C:\GCMSSOLUTION\DATA\SCFATTYACID\15122022_03.FIN	4dss14-11	4	>n-Hexadecanoic acid	73 m/z	0.512%
C:\GCMSSOLUTION\DATA\SCFATTYACID\15122022_03.FIN	4dss14-11	4	>Octadecanoic acid	73 m/z	0.0438%
C:\GCMSSOLUTION\DATA\SCFATTYACID\15122022_03.FIN	4dss14-11	4	? Octadecanoic acid	TIC	0.0194%
C:\GCMSSOLUTION\DATA\SCFATTYACID\15122022_04.FIN	5dss14-11	5	Pentadecane	57 m/z	0.0470%
C:\GCMSSOLUTION\DATA\SCFATTYACID\15122022_04.FIN	5dss14-11	5	>Pentadecane	57 m/z	0.0470%
C:\GCMSSOLUTION\DATA\SCFATTYACID\15122022_04.FIN	5dss14-11	5	Acetic acid	60 m/z	2.12%
C:\GCMSSOLUTION\DATA\SCFATTYACID\15122022_04.FIN	5dss14-11	5	>Acetic acid	60 m/z	2.12%
C:\GCMSSOLUTION\DATA\SCFATTYACID\15122022_04.FIN	5dss14-11	5	>Furfural	57 m/z (60)	0.0430%
C:\GCMSSOLUTION\DATA\SCFATTYACID\15122022_04.FIN	5dss14-11	5	Furfural	95 m/z	0.0274%
C:\GCMSSOLUTION\DATA\SCFATTYACID\15122022_04.FIN	5dss14-11	5	Benzaldehyde	77 m/z	0.765%
C:\GCMSSOLUTION\DATA\SCFATTYACID\15122022_04.FIN	5dss14-11	5	>Benzaldehyde	77 m/z	0.765%
C:\GCMSSOLUTION\DATA\SCFATTYACID\15122022_04.FIN	5dss14-11	5	Propanoic acid	74 m/z	2.20%
C:\GCMSSOLUTION\DATA\SCFATTYACID\15122022_04.FIN	5dss14-11	5	>Propanoic acid	74 m/z	2.20%
C:\GCMSSOLUTION\DATA\SCFATTYACID\15122022_04.FIN	5dss14-11	5	Propanoic acid, 2-methyl-	43 m/z	2.39%
C:\GCMSSOLUTION\DATA\SCFATTYACID\15122022_04.FIN	5dss14-11	5	>Propanoic acid, 2-methyl-	43 m/z	2.39%
C:\GCMSSOLUTION\DATA\SCFATTYACID\15122022_04.FIN	5dss14-11	5	Butanoic acid	60 m/z	4.93%
C:\GCMSSOLUTION\DATA\SCFATTYACID\15122022_04.FIN	5dss14-11	5	>Butanoic acid	60 m/z	4.93%
C:\GCMSSOLUTION\DATA\SCFATTYACID\15122022_04.FIN	5dss14-11	5	>Butanoic acid, 3-methyl-	45 m/z	3.96%
C:\GCMSSOLUTION\DATA\SCFATTYACID\15122022_04.FIN	5dss14-11	5	>Butanoic acid, 2-methyl-	87 m/z (60)	3.11%
C:\GCMSSOLUTION\DATA\SCFATTYACID\15122022_04.FIN	5dss14-11	5	>Butanoic acid, 3-methyl-	56 m/z (74)	4.30%
C:\GCMSSOLUTION\DATA\SCFATTYACID\15122022_04.FIN	5dss14-11	5	>Butanoic acid, 2-methyl-	74 m/z (60)	1.75%
C:\GCMSSOLUTION\DATA\SCFATTYACID\15122022_04.FIN	5dss14-11	5	Pentanoic acid	60 m/z	2.75%
C:\GCMSSOLUTION\DATA\SCFATTYACID\15122022_04.FIN	5dss14-11	5	>Pentanoic acid	60 m/z	2.75%
C:\GCMSSOLUTION\DATA\SCFATTYACID\15122022_04.FIN	5dss14-11	5	Hexanoic acid	60 m/z	0.669%
C:\GCMSSOLUTION\DATA\SCFATTYACID\15122022_04.FIN	5dss14-11	5	>Hexanoic acid	60 m/z	0.669%
C:\GCMSSOLUTION\DATA\SCFATTYACID\15122022_04.FIN	5dss14-11	5	Heptanoic acid	60 m/z	0.106%
C:\GCMSSOLUTION\DATA\SCFATTYACID\15122022_04.FIN	5dss14-11	5	>Heptanoic acid	60 m/z	0.106%
C:\GCMSSOLUTION\DATA\SCFATTYACID\15122022_04.FIN	5dss14-11	5	Phenol	94 m/z	0.101%
C:\GCMSSOLUTION\DATA\SCFATTYACID\15122022_04.FIN	5dss14-11	5	>Phenol	94 m/z (57)	0.104%
C:\GCMSSOLUTION\DATA\SCFATTYACID\15122022_04.FIN	5dss14-11	5	? Octanoic Acid	60 m/z	0.0152%
C:\GCMSSOLUTION\DATA\SCFATTYACID\15122022_04.FIN	5dss14-11	5	Phenol, 4-methyl-	107 m/z	2.32%
C:\GCMSSOLUTION\DATA\SCFATTYACID\15122022_04.FIN	5dss14-11	5	>p-Cresol	107 m/z	2.32%
C:\GCMSSOLUTION\DATA\SCFATTYACID\15122022_04.FIN	5dss14-11	5	>Hexadecanal	57 m/z	0.0420%
C:\GCMSSOLUTION\DATA\SCFATTYACID\15122022_04.FIN	5dss14-11	5	? Nonanoic acid	60 m/z	0.0258%
C:\GCMSSOLUTION\DATA\SCFATTYACID\15122022_04.FIN	5dss14-11	5	? Phenol, m-tert-butyl-	135 m/z	0.00672%
C:\GCMSSOLUTION\DATA\SCFATTYACID\15122022_04.FIN	5dss14-11	5	?? n-Decanoic acid	69 m/z (197)	0.0159%
C:\GCMSSOLUTION\DATA\SCFATTYACID\15122022_04.FIN	5dss14-11	5	Phenol, 2,4-bis(1,1-dimethylethyl)-	191 m/z	0.150%
C:\GCMSSOLUTION\DATA\SCFATTYACID\15122022_04.FIN	5dss14-11	5	>2,4-Di-tert-butylphenol	191 m/z	0.150%
C:\GCMSSOLUTION\DATA\SCFATTYACID\15122022_04.FIN	5dss14-11	5	?? Dodecanoic acid	60 m/z	0.00829%
C:\GCMSSOLUTION\DATA\SCFATTYACID\15122022_04.FIN	5dss14-11	5	Indole	117 m/z	0.263%
C:\GCMSSOLUTION\DATA\SCFATTYACID\15122022_04.FIN	5dss14-11	5	>Indole	117 m/z	0.263%
C:\GCMSSOLUTION\DATA\SCFATTYACID\15122022_04.FIN	5dss14-11	5	1H-Indole, 3-methyl-	130 m/z	0.205%
C:\GCMSSOLUTION\DATA\SCFATTYACID\15122022_04.FIN	5dss14-11	5	>Indole, 3-methyl-	130 m/z	0.205%
C:\GCMSSOLUTION\DATA\SCFATTYACID\15122022_04.FIN	5dss14-11	5	Benzeneacetic acid	91 m/z	0.111%
C:\GCMSSOLUTION\DATA\SCFATTYACID\15122022_04.FIN	5dss14-11	5	>Benzeneacetic acid	91 m/z	0.111%
C:\GCMSSOLUTION\DATA\SCFATTYACID\15122022_04.FIN	5dss14-11	5	Benzenepropanoic acid	TIC	0.0135%
C:\GCMSSOLUTION\DATA\SCFATTYACID\15122022_04.FIN	5dss14-11	5	? Tetradecanoic acid	TIC	0.00933%
C:\GCMSSOLUTION\DATA\SCFATTYACID\15122022_04.FIN	5dss14-11	5	n-Hexadecanoic acid	60 m/z	0.295%
C:\GCMSSOLUTION\DATA\SCFATTYACID\15122022_04.FIN	5dss14-11	5	>n-Hexadecanoic acid	60 m/z	0.295%
C:\GCMSSOLUTION\DATA\SCFATTYACID\15122022_04.FIN	5dss14-11	5	?? Octadecanoic acid	TIC	0.00379%
C:\GCMSSOLUTION\DATA\SCFATTYACID\15122022_05.FIN	2K 14-14	2	? Pentadecane	57 m/z	0.0195%
C:\GCMSSOLUTION\DATA\SCFATTYACID\15122022_05.FIN	2K 14-14	2	Acetic acid	60 m/z	9.91%
C:\GCMSSOLUTION\DATA\SCFATTYACID\15122022_05.FIN	2K 14-14	2	>Acetic acid	60 m/z	9.91%
C:\GCMSSOLUTION\DATA\SCFATTYACID\15122022_05.FIN	2K 14-14	2	Benzaldehyde	77 m/z	0.182%
C:\GCMSSOLUTION\DATA\SCFATTYACID\15122022_05.FIN	2K 14-14	2	>Benzaldehyde	77 m/z (57)	0.188%
C:\GCMSSOLUTION\DATA\SCFATTYACID\15122022_05.FIN	2K 14-14	2	Propanoic acid	45 m/z	2.95%
C:\GCMSSOLUTION\DATA\SCFATTYACID\15122022_05.FIN	2K 14-14	2	>Propanoic acid	45 m/z	2.95%
C:\GCMSSOLUTION\DATA\SCFATTYACID\15122022_05.FIN	2K 14-14	2	Propanoic acid, 2-methyl-	43 m/z	0.897%
C:\GCMSSOLUTION\DATA\SCFATTYACID\15122022_05.FIN	2K 14-14	2	>Propanoic acid, 2-methyl-	43 m/z	0.897%
C:\GCMSSOLUTION\DATA\SCFATTYACID\15122022_05.FIN	2K 14-14	2	Butanoic acid	60 m/z	3.91%
C:\GCMSSOLUTION\DATA\SCFATTYACID\15122022_05.FIN	2K 14-14	2	>Butanoic acid	60 m/z	3.91%
C:\GCMSSOLUTION\DATA\SCFATTYACID\15122022_05.FIN	2K 14-14	2	>Butanoic acid, 3-methyl-	60 m/z	1.01%
C:\GCMSSOLUTION\DATA\SCFATTYACID\15122022_05.FIN	2K 14-14	2	>Butanoic acid, 3-methyl-	87 m/z	1.02%
C:\GCMSSOLUTION\DATA\SCFATTYACID\15122022_05.FIN	2K 14-14	2	>Butanoic acid, 2-methyl-	41 m/z	1.23%
C:\GCMSSOLUTION\DATA\SCFATTYACID\15122022_05.FIN	2K 14-14	2	>Butanoic acid, 2-methyl-	74 m/z	0.588%
C:\GCMSSOLUTION\DATA\SCFATTYACID\15122022_05.FIN	2K 14-14	2	Pentanoic acid	60 m/z	1.90%
C:\GCMSSOLUTION\DATA\SCFATTYACID\15122022_05.FIN	2K 14-14	2	>Pentanoic acid	60 m/z	1.90%
C:\GCMSSOLUTION\DATA\SCFATTYACID\15122022_05.FIN	2K 14-14	2	Hexanoic acid	60 m/z	0.311%
C:\GCMSSOLUTION\DATA\SCFATTYACID\15122022_05.FIN	2K 14-14	2	>Hexanoic acid	60 m/z	0.311%
C:\GCMSSOLUTION\DATA\SCFATTYACID\15122022_05.FIN	2K 14-14	2	>Tetradecanal	57 m/z	0.0758%
C:\GCMSSOLUTION\DATA\SCFATTYACID\15122022_05.FIN	2K 14-14	2	>Tetradecanal	57 m/z (60)	0.0469%
C:\GCMSSOLUTION\DATA\SCFATTYACID\15122022_05.FIN	2K 14-14	2	Heptanoic acid	TIC	0.0352%
C:\GCMSSOLUTION\DATA\SCFATTYACID\15122022_05.FIN	2K 14-14	2	>Heptanoic acid	60 m/z (85)	0.0582%
C:\GCMSSOLUTION\DATA\SCFATTYACID\15122022_05.FIN	2K 14-14	2	>Pentadecanal-	57 m/z	0.0425%
C:\GCMSSOLUTION\DATA\SCFATTYACID\15122022_05.FIN	2K 14-14	2	>Pentadecanal-	82 m/z (94)	0.0534%
C:\GCMSSOLUTION\DATA\SCFATTYACID\15122022_05.FIN	2K 14-14	2	Phenol	94 m/z (82)	0.0290%
C:\GCMSSOLUTION\DATA\SCFATTYACID\15122022_05.FIN	2K 14-14	2	? Octanoic Acid	60 m/z (38)	0.0180%
C:\GCMSSOLUTION\DATA\SCFATTYACID\15122022_05.FIN	2K 14-14	2	Phenol, 4-methyl-	107 m/z	0.227%
C:\GCMSSOLUTION\DATA\SCFATTYACID\15122022_05.FIN	2K 14-14	2	>p-Cresol	107 m/z	0.227%
C:\GCMSSOLUTION\DATA\SCFATTYACID\15122022_05.FIN	2K 14-14	2	>Hexadecanal	82 m/z (73)	0.0531%
C:\GCMSSOLUTION\DATA\SCFATTYACID\15122022_05.FIN	2K 14-14	2	? Nonanoic acid	TIC	0.00520%
C:\GCMSSOLUTION\DATA\SCFATTYACID\15122022_05.FIN	2K 14-14	2	?? n-Decanoic acid	73 m/z	0.00700%
C:\GCMSSOLUTION\DATA\SCFATTYACID\15122022_05.FIN	2K 14-14	2	Phenol, 2,4-bis(1,1-dimethylethyl)-	191 m/z	0.00890%
C:\GCMSSOLUTION\DATA\SCFATTYACID\15122022_05.FIN	2K 14-14	2	Benzoic Acid	105 m/z	0.0337%
C:\GCMSSOLUTION\DATA\SCFATTYACID\15122022_05.FIN	2K 14-14	2	>Benzoic acid	105 m/z	0.0337%
C:\GCMSSOLUTION\DATA\SCFATTYACID\15122022_05.FIN	2K 14-14	2	?? Dodecanoic acid	60 m/z	0.00180%
C:\GCMSSOLUTION\DATA\SCFATTYACID\15122022_05.FIN	2K 14-14	2	Indole	117 m/z	0.0167%
C:\GCMSSOLUTION\DATA\SCFATTYACID\15122022_05.FIN	2K 14-14	2	1H-Indole, 3-methyl-	130 m/z	0.0189%
C:\GCMSSOLUTION\DATA\SCFATTYACID\15122022_05.FIN	2K 14-14	2	Benzeneacetic acid	91 m/z	0.0401%
C:\GCMSSOLUTION\DATA\SCFATTYACID\15122022_05.FIN	2K 14-14	2	>Benzeneacetic acid	91 m/z	0.0401%
C:\GCMSSOLUTION\DATA\SCFATTYACID\15122022_05.FIN	2K 14-14	2	Benzenepropanoic acid	91 m/z	0.0475%
C:\GCMSSOLUTION\DATA\SCFATTYACID\15122022_05.FIN	2K 14-14	2	>Hydrocinnamic acid	91 m/z	0.0475%
C:\GCMSSOLUTION\DATA\SCFATTYACID\15122022_05.FIN	2K 14-14	2	?? Tetradecanoic acid	TIC	0.00215%
C:\GCMSSOLUTION\DATA\SCFATTYACID\15122022_05.FIN	2K 14-14	2	? n-Hexadecanoic acid	73 m/z	0.0919%
C:\GCMSSOLUTION\DATA\SCFATTYACID\15122022_05.FIN	2K 14-14	2	>n-Hexadecanoic acid	73 m/z	0.0919%
C:\GCMSSOLUTION\DATA\SCFATTYACID\15122022_06.FIN	3K 14-14	3	Acetic acid	60 m/z	3.96%
C:\GCMSSOLUTION\DATA\SCFATTYACID\15122022_06.FIN	3K 14-14	3	>Acetic acid	60 m/z	3.96%
C:\GCMSSOLUTION\DATA\SCFATTYACID\15122022_06.FIN	3K 14-14	3	? Benzaldehyde	105 m/z (46)	0.0432%
C:\GCMSSOLUTION\DATA\SCFATTYACID\15122022_06.FIN	3K 14-14	3	>Benzaldehyde	105 m/z (46)	0.0432%
C:\GCMSSOLUTION\DATA\SCFATTYACID\15122022_06.FIN	3K 14-14	3	Propanoic acid	TIC	1.42%
C:\GCMSSOLUTION\DATA\SCFATTYACID\15122022_06.FIN	3K 14-14	3	>Propanoic acid	TIC	1.42%
C:\GCMSSOLUTION\DATA\SCFATTYACID\15122022_06.FIN	3K 14-14	3	Propanoic acid, 2-methyl-	43 m/z	0.311%
C:\GCMSSOLUTION\DATA\SCFATTYACID\15122022_06.FIN	3K 14-14	3	>Propanoic acid, 2-methyl-	43 m/z	0.311%
C:\GCMSSOLUTION\DATA\SCFATTYACID\15122022_06.FIN	3K 14-14	3	Butanoic acid	60 m/z	1.91%
C:\GCMSSOLUTION\DATA\SCFATTYACID\15122022_06.FIN	3K 14-14	3	>Butanoic acid	60 m/z	1.91%
C:\GCMSSOLUTION\DATA\SCFATTYACID\15122022_06.FIN	3K 14-14	3	>Butanoic acid, 3-methyl-	60 m/z	0.629%
C:\GCMSSOLUTION\DATA\SCFATTYACID\15122022_06.FIN	3K 14-14	3	>Butanoic acid, 2-methyl-	41 m/z (60)	0.596%
C:\GCMSSOLUTION\DATA\SCFATTYACID\15122022_06.FIN	3K 14-14	3	>Butanoic acid, 3-methyl-	TIC	0.840%
C:\GCMSSOLUTION\DATA\SCFATTYACID\15122022_06.FIN	3K 14-14	3	>Butanoic acid, 2-methyl-	74 m/z	0.563%
C:\GCMSSOLUTION\DATA\SCFATTYACID\15122022_06.FIN	3K 14-14	3	Pentanoic acid	60 m/z	0.0871%
C:\GCMSSOLUTION\DATA\SCFATTYACID\15122022_06.FIN	3K 14-14	3	>Pentanoic acid	60 m/z	0.0871%
C:\GCMSSOLUTION\DATA\SCFATTYACID\15122022_06.FIN	3K 14-14	3	Hexanoic acid	60 m/z	0.0172%
C:\GCMSSOLUTION\DATA\SCFATTYACID\15122022_06.FIN	3K 14-14	3	>Hexanoic acid	60 m/z	0.0172%
C:\GCMSSOLUTION\DATA\SCFATTYACID\15122022_06.FIN	3K 14-14	3	Phenol	94 m/z	0.0117%
C:\GCMSSOLUTION\DATA\SCFATTYACID\15122022_06.FIN	3K 14-14	3	?? Phenol, 4-methyl-	107 m/z	0.00329%
C:\GCMSSOLUTION\DATA\SCFATTYACID\15122022_06.FIN	3K 14-14	3	Benzoic Acid	105 m/z	0.0376%
C:\GCMSSOLUTION\DATA\SCFATTYACID\15122022_06.FIN	3K 14-14	3	>Benzoic acid	105 m/z	0.0376%
C:\GCMSSOLUTION\DATA\SCFATTYACID\15122022_06.FIN	3K 14-14	3	? Benzeneacetic acid	91 m/z	0.00384%
C:\GCMSSOLUTION\DATA\SCFATTYACID\15122022_07.FIN	4K 14-14	4	? Tridecane	57 m/z	0.00676%
C:\GCMSSOLUTION\DATA\SCFATTYACID\15122022_07.FIN	4K 14-14	4	Acetic acid	60 m/z	4.21%
C:\GCMSSOLUTION\DATA\SCFATTYACID\15122022_07.FIN	4K 14-14	4	>Acetic acid	60 m/z	4.21%
C:\GCMSSOLUTION\DATA\SCFATTYACID\15122022_07.FIN	4K 14-14	4	Benzaldehyde	105 m/z	0.0585%
C:\GCMSSOLUTION\DATA\SCFATTYACID\15122022_07.FIN	4K 14-14	4	>Benzaldehyde	105 m/z (75)	0.0635%
C:\GCMSSOLUTION\DATA\SCFATTYACID\15122022_07.FIN	4K 14-14	4	Propanoic acid	74 m/z	0.924%
C:\GCMSSOLUTION\DATA\SCFATTYACID\15122022_07.FIN	4K 14-14	4	>Propanoic acid	74 m/z	0.924%
C:\GCMSSOLUTION\DATA\SCFATTYACID\15122022_07.FIN	4K 14-14	4	Propanoic acid, 2-methyl-	43 m/z	0.343%
C:\GCMSSOLUTION\DATA\SCFATTYACID\15122022_07.FIN	4K 14-14	4	>Propanoic acid, 2-methyl-	43 m/z	0.343%
C:\GCMSSOLUTION\DATA\SCFATTYACID\15122022_07.FIN	4K 14-14	4	Butanoic acid	60 m/z	0.887%
C:\GCMSSOLUTION\DATA\SCFATTYACID\15122022_07.FIN	4K 14-14	4	>Butanoic acid	60 m/z	0.887%
C:\GCMSSOLUTION\DATA\SCFATTYACID\15122022_07.FIN	4K 14-14	4	>Butanoic acid, 3-methyl-	43 m/z (77)	0.570%
C:\GCMSSOLUTION\DATA\SCFATTYACID\15122022_07.FIN	4K 14-14	4	Pentanoic acid	60 m/z	0.334%
C:\GCMSSOLUTION\DATA\SCFATTYACID\15122022_07.FIN	4K 14-14	4	>Pentanoic acid	60 m/z	0.334%
C:\GCMSSOLUTION\DATA\SCFATTYACID\15122022_07.FIN	4K 14-14	4	Hexanoic acid	TIC	0.0350%
C:\GCMSSOLUTION\DATA\SCFATTYACID\15122022_07.FIN	4K 14-14	4	>Hexanoic acid	TIC	0.0350%
C:\GCMSSOLUTION\DATA\SCFATTYACID\15122022_07.FIN	4K 14-14	4	? Heptanoic acid	60 m/z	0.00684%
C:\GCMSSOLUTION\DATA\SCFATTYACID\15122022_07.FIN	4K 14-14	4	Phenol	94 m/z	0.0129%
C:\GCMSSOLUTION\DATA\SCFATTYACID\15122022_07.FIN	4K 14-14	4	>Phenol	94 m/z	0.0129%
C:\GCMSSOLUTION\DATA\SCFATTYACID\15122022_07.FIN	4K 14-14	4	Phenol, 4-methyl-	107 m/z	0.0228%
C:\GCMSSOLUTION\DATA\SCFATTYACID\15122022_07.FIN	4K 14-14	4	>p-Cresol	107 m/z	0.0228%
C:\GCMSSOLUTION\DATA\SCFATTYACID\15122022_07.FIN	4K 14-14	4	Benzoic Acid	105 m/z	0.0191%
C:\GCMSSOLUTION\DATA\SCFATTYACID\15122022_07.FIN	4K 14-14	4	>Benzoic acid	105 m/z	0.0191%
C:\GCMSSOLUTION\DATA\SCFATTYACID\15122022_07.FIN	4K 14-14	4	? Benzeneacetic acid	91 m/z	0.00177%
C:\GCMSSOLUTION\DATA\SCFATTYACID\15122022_08.FIN	5K 14-14 1	5	Pentadecane	57 m/z	0.0175%
C:\GCMSSOLUTION\DATA\SCFATTYACID\15122022_08.FIN	5K 14-14 1	5	Acetic acid	60 m/z	9.12%
C:\GCMSSOLUTION\DATA\SCFATTYACID\15122022_08.FIN	5K 14-14 1	5	>Acetic acid	60 m/z	9.12%
C:\GCMSSOLUTION\DATA\SCFATTYACID\15122022_08.FIN	5K 14-14 1	5	Benzaldehyde	106 m/z	0.176%
C:\GCMSSOLUTION\DATA\SCFATTYACID\15122022_08.FIN	5K 14-14 1	5	>Benzaldehyde	106 m/z	0.176%
C:\GCMSSOLUTION\DATA\SCFATTYACID\15122022_08.FIN	5K 14-14 1	5	Propanoic acid	TIC	1.69%
C:\GCMSSOLUTION\DATA\SCFATTYACID\15122022_08.FIN	5K 14-14 1	5	>Propanoic acid	TIC	1.69%
C:\GCMSSOLUTION\DATA\SCFATTYACID\15122022_08.FIN	5K 14-14 1	5	Propanoic acid, 2-methyl-	43 m/z	1.41%
C:\GCMSSOLUTION\DATA\SCFATTYACID\15122022_08.FIN	5K 14-14 1	5	>Propanoic acid, 2-methyl-	43 m/z	1.41%
C:\GCMSSOLUTION\DATA\SCFATTYACID\15122022_08.FIN	5K 14-14 1	5	Heptadecane	57 m/z	0.0260%
C:\GCMSSOLUTION\DATA\SCFATTYACID\15122022_08.FIN	5K 14-14 1	5	Butanoic acid	60 m/z	5.29%
C:\GCMSSOLUTION\DATA\SCFATTYACID\15122022_08.FIN	5K 14-14 1	5	>Butanoic acid	60 m/z	5.29%
C:\GCMSSOLUTION\DATA\SCFATTYACID\15122022_08.FIN	5K 14-14 1	5	>Butanoic acid, 3-methyl-	60 m/z	1.18%
C:\GCMSSOLUTION\DATA\SCFATTYACID\15122022_08.FIN	5K 14-14 1	5	>Butanoic acid, 3-methyl-	45 m/z	1.54%
C:\GCMSSOLUTION\DATA\SCFATTYACID\15122022_08.FIN	5K 14-14 1	5	>Butanoic acid, 2-methyl-	41 m/z	1.67%
C:\GCMSSOLUTION\DATA\SCFATTYACID\15122022_08.FIN	5K 14-14 1	5	>Butanoic acid, 2-methyl-	74 m/z	0.961%
C:\GCMSSOLUTION\DATA\SCFATTYACID\15122022_08.FIN	5K 14-14 1	5	Pentanoic acid	60 m/z	1.80%
C:\GCMSSOLUTION\DATA\SCFATTYACID\15122022_08.FIN	5K 14-14 1	5	>Pentanoic acid	60 m/z	1.80%
C:\GCMSSOLUTION\DATA\SCFATTYACID\15122022_08.FIN	5K 14-14 1	5	>Hexadecanal	82 m/z (60)	0.156%
C:\GCMSSOLUTION\DATA\SCFATTYACID\15122022_08.FIN	5K 14-14 1	5	Hexanoic acid	60 m/z (82)	1.04%
C:\GCMSSOLUTION\DATA\SCFATTYACID\15122022_08.FIN	5K 14-14 1	5	>Hexanoic acid	60 m/z (82)	1.04%
C:\GCMSSOLUTION\DATA\SCFATTYACID\15122022_08.FIN	5K 14-14 1	5	>Tetradecanal	57 m/z	0.147%
C:\GCMSSOLUTION\DATA\SCFATTYACID\15122022_08.FIN	5K 14-14 1	5	Heptanoic acid	TIC	0.159%
C:\GCMSSOLUTION\DATA\SCFATTYACID\15122022_08.FIN	5K 14-14 1	5	>Heptanoic acid	TIC	0.159%
C:\GCMSSOLUTION\DATA\SCFATTYACID\15122022_08.FIN	5K 14-14 1	5	>Pentadecanal-	57 m/z	0.247%
C:\GCMSSOLUTION\DATA\SCFATTYACID\15122022_08.FIN	5K 14-14 1	5	>Pentadecanal-	57 m/z	0.169%
C:\GCMSSOLUTION\DATA\SCFATTYACID\15122022_08.FIN	5K 14-14 1	5	Phenol	94 m/z	0.0318%
C:\GCMSSOLUTION\DATA\SCFATTYACID\15122022_08.FIN	5K 14-14 1	5	? Octanoic Acid	60 m/z	0.0147%
C:\GCMSSOLUTION\DATA\SCFATTYACID\15122022_08.FIN	5K 14-14 1	5	Phenol, 4-methyl-	107 m/z	0.938%
C:\GCMSSOLUTION\DATA\SCFATTYACID\15122022_08.FIN	5K 14-14 1	5	>p-Cresol	107 m/z	0.938%
C:\GCMSSOLUTION\DATA\SCFATTYACID\15122022_08.FIN	5K 14-14 1	5	>Hexadecanal	82 m/z	0.344%
C:\GCMSSOLUTION\DATA\SCFATTYACID\15122022_08.FIN	5K 14-14 1	5	? Nonanoic acid	60 m/z	0.0207%
C:\GCMSSOLUTION\DATA\SCFATTYACID\15122022_08.FIN	5K 14-14 1	5	? n-Decanoic acid	73 m/z	0.0159%
C:\GCMSSOLUTION\DATA\SCFATTYACID\15122022_08.FIN	5K 14-14 1	5	>9-Octadecenal, (Z)-	55 m/z (54)	0.134%
C:\GCMSSOLUTION\DATA\SCFATTYACID\15122022_08.FIN	5K 14-14 1	5	1-Hexadecanol	83 m/z	0.0996%
C:\GCMSSOLUTION\DATA\SCFATTYACID\15122022_08.FIN	5K 14-14 1	5	>1-Hexadecanol	83 m/z	0.0996%
C:\GCMSSOLUTION\DATA\SCFATTYACID\15122022_08.FIN	5K 14-14 1	5	Benzoic Acid	105 m/z	0.0292%
C:\GCMSSOLUTION\DATA\SCFATTYACID\15122022_08.FIN	5K 14-14 1	5	? Dodecanoic acid	60 m/z	0.0111%
C:\GCMSSOLUTION\DATA\SCFATTYACID\15122022_08.FIN	5K 14-14 1	5	Indole	117 m/z	0.101%
C:\GCMSSOLUTION\DATA\SCFATTYACID\15122022_08.FIN	5K 14-14 1	5	>Indole	117 m/z	0.101%
C:\GCMSSOLUTION\DATA\SCFATTYACID\15122022_08.FIN	5K 14-14 1	5	1H-Indole, 3-methyl-	130 m/z	0.0706%
C:\GCMSSOLUTION\DATA\SCFATTYACID\15122022_08.FIN	5K 14-14 1	5	Benzeneacetic acid	91 m/z	0.238%
C:\GCMSSOLUTION\DATA\SCFATTYACID\15122022_08.FIN	5K 14-14 1	5	>Benzeneacetic acid	91 m/z	0.238%
C:\GCMSSOLUTION\DATA\SCFATTYACID\15122022_08.FIN	5K 14-14 1	5	Benzenepropanoic acid	91 m/z	0.183%
C:\GCMSSOLUTION\DATA\SCFATTYACID\15122022_08.FIN	5K 14-14 1	5	>Hydrocinnamic acid	91 m/z	0.183%
C:\GCMSSOLUTION\DATA\SCFATTYACID\15122022_08.FIN	5K 14-14 1	5	? Tetradecanoic acid	73 m/z	0.0628%
C:\GCMSSOLUTION\DATA\SCFATTYACID\15122022_08.FIN	5K 14-14 1	5	>Pentadecanoic acid	73 m/z	0.0767%
C:\GCMSSOLUTION\DATA\SCFATTYACID\15122022_08.FIN	5K 14-14 1	5	n-Hexadecanoic acid	73 m/z	0.364%
C:\GCMSSOLUTION\DATA\SCFATTYACID\15122022_08.FIN	5K 14-14 1	5	>n-Hexadecanoic acid	73 m/z	0.364%
C:\GCMSSOLUTION\DATA\SCFATTYACID\15122022_08.FIN	5K 14-14 1	5	?? Octadecanoic acid	60 m/z	0.0219%
C:\GCMSSOLUTION\DATA\SCFATTYACID\15122022_09.FIN	5K 14-14 2	5	?? Pentadecane	57 m/z	0.00784%
C:\GCMSSOLUTION\DATA\SCFATTYACID\15122022_09.FIN	5K 14-14 2	5	Acetic acid	60 m/z	8.48%
C:\GCMSSOLUTION\DATA\SCFATTYACID\15122022_09.FIN	5K 14-14 2	5	>Acetic acid	60 m/z	8.48%
C:\GCMSSOLUTION\DATA\SCFATTYACID\15122022_09.FIN	5K 14-14 2	5	Benzaldehyde	106 m/z	0.109%
C:\GCMSSOLUTION\DATA\SCFATTYACID\15122022_09.FIN	5K 14-14 2	5	>Benzaldehyde	106 m/z	0.109%
C:\GCMSSOLUTION\DATA\SCFATTYACID\15122022_09.FIN	5K 14-14 2	5	Propanoic acid	74 m/z	3.64%
C:\GCMSSOLUTION\DATA\SCFATTYACID\15122022_09.FIN	5K 14-14 2	5	>Propanoic acid	74 m/z	3.64%
C:\GCMSSOLUTION\DATA\SCFATTYACID\15122022_09.FIN	5K 14-14 2	5	Propanoic acid, 2-methyl-	43 m/z	2.78%
C:\GCMSSOLUTION\DATA\SCFATTYACID\15122022_09.FIN	5K 14-14 2	5	>Propanoic acid, 2-methyl-	43 m/z	2.78%
C:\GCMSSOLUTION\DATA\SCFATTYACID\15122022_09.FIN	5K 14-14 2	5	Butanoic acid	60 m/z	5.71%
C:\GCMSSOLUTION\DATA\SCFATTYACID\15122022_09.FIN	5K 14-14 2	5	>Butanoic acid	60 m/z	5.71%
C:\GCMSSOLUTION\DATA\SCFATTYACID\15122022_09.FIN	5K 14-14 2	5	>Benzeneacetaldehyde	91 m/z (42)	0.0348%
C:\GCMSSOLUTION\DATA\SCFATTYACID\15122022_09.FIN	5K 14-14 2	5	>Butanoic acid, 3-methyl-	60 m/z (74)	1.73%
C:\GCMSSOLUTION\DATA\SCFATTYACID\15122022_09.FIN	5K 14-14 2	5	>Butanoic acid, 3-methyl-	87 m/z	2.51%
C:\GCMSSOLUTION\DATA\SCFATTYACID\15122022_09.FIN	5K 14-14 2	5	>Butanoic acid, 3-methyl-	41 m/z (74)	2.86%
C:\GCMSSOLUTION\DATA\SCFATTYACID\15122022_09.FIN	5K 14-14 2	5	>Butanoic acid, 2-methyl-	74 m/z (60)	1.41%
C:\GCMSSOLUTION\DATA\SCFATTYACID\15122022_09.FIN	5K 14-14 2	5	Pentanoic acid	60 m/z	2.07%
C:\GCMSSOLUTION\DATA\SCFATTYACID\15122022_09.FIN	5K 14-14 2	5	>Pentanoic acid	60 m/z	2.07%
C:\GCMSSOLUTION\DATA\SCFATTYACID\15122022_09.FIN	5K 14-14 2	5	Hexanoic acid	60 m/z	0.876%
C:\GCMSSOLUTION\DATA\SCFATTYACID\15122022_09.FIN	5K 14-14 2	5	>Hexanoic acid	60 m/z	0.876%
C:\GCMSSOLUTION\DATA\SCFATTYACID\15122022_09.FIN	5K 14-14 2	5	>Tetradecanal	57 m/z (79)	0.0335%
C:\GCMSSOLUTION\DATA\SCFATTYACID\15122022_09.FIN	5K 14-14 2	5	Heptanoic acid	60 m/z	0.118%
C:\GCMSSOLUTION\DATA\SCFATTYACID\15122022_09.FIN	5K 14-14 2	5	>Heptanoic acid	60 m/z	0.118%
C:\GCMSSOLUTION\DATA\SCFATTYACID\15122022_09.FIN	5K 14-14 2	5	Phenol	94 m/z	0.0338%
C:\GCMSSOLUTION\DATA\SCFATTYACID\15122022_09.FIN	5K 14-14 2	5	>Phenol	94 m/z	0.0338%
C:\GCMSSOLUTION\DATA\SCFATTYACID\15122022_09.FIN	5K 14-14 2	5	>Tetradecanal	82 m/z	0.0351%
C:\GCMSSOLUTION\DATA\SCFATTYACID\15122022_09.FIN	5K 14-14 2	5	? Octanoic Acid	TIC	0.00637%
C:\GCMSSOLUTION\DATA\SCFATTYACID\15122022_09.FIN	5K 14-14 2	5	Phenol, 4-methyl-	107 m/z	0.420%
C:\GCMSSOLUTION\DATA\SCFATTYACID\15122022_09.FIN	5K 14-14 2	5	>p-Cresol	107 m/z	0.420%
C:\GCMSSOLUTION\DATA\SCFATTYACID\15122022_09.FIN	5K 14-14 2	5	>Tetradecanal	82 m/z	0.0340%
C:\GCMSSOLUTION\DATA\SCFATTYACID\15122022_09.FIN	5K 14-14 2	5	? Nonanoic acid	60 m/z	0.0108%
C:\GCMSSOLUTION\DATA\SCFATTYACID\15122022_09.FIN	5K 14-14 2	5	Benzoic Acid	105 m/z	0.0333%
C:\GCMSSOLUTION\DATA\SCFATTYACID\15122022_09.FIN	5K 14-14 2	5	>Benzoic acid	105 m/z	0.0333%
C:\GCMSSOLUTION\DATA\SCFATTYACID\15122022_09.FIN	5K 14-14 2	5	Indole	117 m/z	0.00654%
C:\GCMSSOLUTION\DATA\SCFATTYACID\15122022_09.FIN	5K 14-14 2	5	Benzeneacetic acid	91 m/z	0.0467%
C:\GCMSSOLUTION\DATA\SCFATTYACID\15122022_09.FIN	5K 14-14 2	5	>Benzeneacetic acid	91 m/z	0.0467%
C:\GCMSSOLUTION\DATA\SCFATTYACID\15122022_09.FIN	5K 14-14 2	5	Benzenepropanoic acid	91 m/z	0.0268%
C:\GCMSSOLUTION\DATA\SCFATTYACID\15122022_09.FIN	5K 14-14 2	5	?? n-Hexadecanoic acid	73 m/z	0.0145%
C:\GCMSSOLUTION\DATA\SCFATTYACID\15122022_10.FIN	8K 14-14	8	Pentadecane	57 m/z	0.0216%
C:\GCMSSOLUTION\DATA\SCFATTYACID\15122022_10.FIN	8K 14-14	8	>Pentadecane	57 m/z	0.0216%
C:\GCMSSOLUTION\DATA\SCFATTYACID\15122022_10.FIN	8K 14-14	8	Acetic acid	TIC	5.44%
C:\GCMSSOLUTION\DATA\SCFATTYACID\15122022_10.FIN	8K 14-14	8	>Acetic acid	TIC	5.44%
C:\GCMSSOLUTION\DATA\SCFATTYACID\15122022_10.FIN	8K 14-14	8	Benzaldehyde	105 m/z	0.0919%
C:\GCMSSOLUTION\DATA\SCFATTYACID\15122022_10.FIN	8K 14-14	8	>Benzaldehyde	105 m/z	0.0919%
C:\GCMSSOLUTION\DATA\SCFATTYACID\15122022_10.FIN	8K 14-14	8	Propanoic acid	74 m/z	1.04%
C:\GCMSSOLUTION\DATA\SCFATTYACID\15122022_10.FIN	8K 14-14	8	>Propanoic acid	74 m/z	1.04%
C:\GCMSSOLUTION\DATA\SCFATTYACID\15122022_10.FIN	8K 14-14	8	Propanoic acid, 2-methyl-	43 m/z	0.443%
C:\GCMSSOLUTION\DATA\SCFATTYACID\15122022_10.FIN	8K 14-14	8	>Propanoic acid, 2-methyl-	43 m/z	0.443%
C:\GCMSSOLUTION\DATA\SCFATTYACID\15122022_10.FIN	8K 14-14	8	Butanoic acid	60 m/z	2.93%
C:\GCMSSOLUTION\DATA\SCFATTYACID\15122022_10.FIN	8K 14-14	8	>Butanoic acid	60 m/z	2.93%
C:\GCMSSOLUTION\DATA\SCFATTYACID\15122022_10.FIN	8K 14-14	8	>Benzeneacetaldehyde	91 m/z (72)	0.0375%
C:\GCMSSOLUTION\DATA\SCFATTYACID\15122022_10.FIN	8K 14-14	8	>Butanoic acid, 3-methyl-	60 m/z	0.601%
C:\GCMSSOLUTION\DATA\SCFATTYACID\15122022_10.FIN	8K 14-14	8	>Butanoic acid, 2-methyl-	74 m/z	0.448%
C:\GCMSSOLUTION\DATA\SCFATTYACID\15122022_10.FIN	8K 14-14	8	Pentanoic acid	60 m/z	0.777%
C:\GCMSSOLUTION\DATA\SCFATTYACID\15122022_10.FIN	8K 14-14	8	>Pentanoic acid	60 m/z	0.777%
C:\GCMSSOLUTION\DATA\SCFATTYACID\15122022_10.FIN	8K 14-14	8	Hexanoic acid	60 m/z	0.617%
C:\GCMSSOLUTION\DATA\SCFATTYACID\15122022_10.FIN	8K 14-14	8	>Hexanoic acid	60 m/z	0.617%
C:\GCMSSOLUTION\DATA\SCFATTYACID\15122022_10.FIN	8K 14-14	8	Heptanoic acid	60 m/z	0.0484%
C:\GCMSSOLUTION\DATA\SCFATTYACID\15122022_10.FIN	8K 14-14	8	>Heptanoic acid	60 m/z (85)	0.0571%
C:\GCMSSOLUTION\DATA\SCFATTYACID\15122022_10.FIN	8K 14-14	8	Phenol	94 m/z	0.0214%
C:\GCMSSOLUTION\DATA\SCFATTYACID\15122022_10.FIN	8K 14-14	8	>Phenol	94 m/z	0.0214%
C:\GCMSSOLUTION\DATA\SCFATTYACID\15122022_10.FIN	8K 14-14	8	? Octanoic Acid	60 m/z	0.00584%
C:\GCMSSOLUTION\DATA\SCFATTYACID\15122022_10.FIN	8K 14-14	8	Phenol, 4-methyl-	107 m/z	0.0469%
C:\GCMSSOLUTION\DATA\SCFATTYACID\15122022_10.FIN	8K 14-14	8	>p-Cresol	107 m/z	0.0469%
C:\GCMSSOLUTION\DATA\SCFATTYACID\15122022_10.FIN	8K 14-14	8	? Nonanoic acid	60 m/z	0.00624%
C:\GCMSSOLUTION\DATA\SCFATTYACID\15122022_10.FIN	8K 14-14	8	?? n-Decanoic acid	129 m/z	0.00348%
C:\GCMSSOLUTION\DATA\SCFATTYACID\15122022_10.FIN	8K 14-14	8	Benzoic Acid	TIC	0.00326%
C:\GCMSSOLUTION\DATA\SCFATTYACID\15122022_10.FIN	8K 14-14	8	>Benzoic acid	105 m/z	0.0206%
C:\GCMSSOLUTION\DATA\SCFATTYACID\15122022_10.FIN	8K 14-14	8	Indole	117 m/z	0.00352%
C:\GCMSSOLUTION\DATA\SCFATTYACID\15122022_10.FIN	8K 14-14	8	>3,5-di-tert-Butyl-4-hydroxybenzaldehyde	219 m/z	0.0158%
C:\GCMSSOLUTION\DATA\SCFATTYACID\15122022_10.FIN	8K 14-14	8	?? 1H-Indole, 3-methyl-	130 m/z	0.000966%
C:\GCMSSOLUTION\DATA\SCFATTYACID\15122022_10.FIN	8K 14-14	8	? Benzeneacetic acid	91 m/z	0.00431%
C:\GCMSSOLUTION\DATA\SCFATTYACID\15122022_10.FIN	8K 14-14	8	Benzenepropanoic acid	91 m/z	0.0112%
